# Supplementary material for: Association between smoking history and optical coherence tomography angiography findings in diabetic patients without diabetic retinopathy
Source: PLoS One. 2021 Jul 9;16(7):e0253928. doi: 10.1371/journal.pone.0253928 (PMC8270137; doi:10.1371/journal.pone.0253928)
Supplement: S1 Table — (XLSX) [file pone.0253928.s001.xlsx]

## Sheet: Data
Age range	Gender	Race	Smoking_history	Hypertension	Hyperlipidemia	Year_DM	Duration_DM	BMI	Last_HbA1C	Insulin_use	FAZ_area	FAZ_perimeter	FAZ_circularity	PD_full	PD_center	PD_inner	VD_full	VD_center	VD_inner
20-30	1	3	0	1	0	2018	1	37.12	11	0	0.185	1.76	0.753	0.38	0.249	0.396	21.2	14.6	22
20-30	1	3	1	0	0	2005	14	22.14	11.8	1	0.322	2.67	0.57	0.268	0.175	0.393	19.4	9.4	20.7
20-30	0	3	0	1	0	2018	1	32.53	14	1	0.352	2.4	0.765	0.357	0.153	0.383	20	8.9	21.4
20-30	0	2	0	0	0	2018	1	64.26	7.4	0	0.645	3.3	0.743	0.342	0.098	0.373	19	6	20.6
20-30	0	5	0	0	0	2018	1	38.6	10.3	0	0.25	2.24	0.626	0.389	0.213	0.411	22	13	23.2
20-30	1	4	1	0	0	2018	1	21.5	12.7	0	0.361	2.54	0.701	0.351	0.127	0.38	19.1	7.2	20.5
20-30	0	3	1	0	0	2016	3	33.3	9.4	0	0.289	2.29	0.693	0.356	0.169	0.379	20.2	9.8	21.5
20-30	0	4	1	0	0	2017	2	36.98	8.6	0	0.175	1.64	0.824	0.38	0.245	0.397	21.3	14	22.2
30-40	0	4	0	1	0	2017	2	29.63	5.1	0	0.352	2.5	0.708	0.373	0.16	0.4	20.5	9	22
30-40	1	5	0	0	0	1991	28	19.24	9	0	0.26	2.16	0.702	0.39	0.242	0.409	20.2	12.1	21.2
30-40	0	3	0	0	0	2017	2	24.85	6.6	1	0.298	2.32	0.696	0.388	0.185	0.415	21.7	10	23.2
30-40	0	2	0	1	0	2003	16	21.28	12.8	1	0.093	1.75	0.38	0.28	0.042	0.312	14.2	2.5	15.8
30-40	0	3	0	1	1	2014	5	39.44	6.6	0	0.353	2.4	0.769	0.352	0.131	0.381	20.6	7.7	22.2
30-40	1	3	1	0	0	2016	3	40.43	5.8	0	0.312	3.39	0.341	0.27	0.067	0.296	15.1	4.1	16.5
30-40	1	3	1	0	0	2018	1	33.81	10	0	0.19	1.96	0.62	0.383	0.232	0.402	21.5	13.7	22.5
30-40	1	3	0	0	0	2015	4	29.12	13.9	1	0.33	2.46	0.684	0.357	0.162	0.382	19.3	9	20.6
30-40	0	3	0	0	0	2013	6	29.46	9.2	1	0.263	2.12	0.737	0.371	0.176	0.396	20.4	9.9	21.7
30-40	0	3	0	0	0	2015	4	33.34	11.9	1	0.326	2.33	0.753	0.382	0.181	0.408	21.1	10.4	22.4
30-40	1	4	1	0	0	2019	0	60.44	9.5	0	0.239	1.98	0.768	0.371	0.228	0.39	21.1	13.7	22.1
30-40	1	3	0	0	0	2019	0	37.01	10.9	1	0.396	2.82	0.627	0.369	0.144	0.398	20.3	8.1	21.8
30-40	1	3	0	0	0	2018	1	26.03	8.3	0	0.336	2.31	0.794	0.384	0.186	0.41	21.3	10.6	22.7
30-40	1	3	0	0	0	2018	1	32.13	6.3	0	0.216	2.02	0.664	0.391	0.225	0.412	22.1	12.5	23.3
30-40	1	3	1	0	0	2017	2	25.71	17.4	1	0.405	2.73	0.682	0.366	0.14	0.394	20.3	8	21.8
30-40	1	3	1	0	0	2018	1	31.33	10.1	0	0.193	1.9	0.672	0.387	0.241	0.405	22.2	14.7	23.1
30-40	1	3	1	0	0	2017	2	30.03	12.6	0	0.154	1.8	0.599	0.388	0.231	0.408	22	13.5	23.1
30-40	1	2	1	0	0	2016	3	21.29	8.3	0	0.295	2.5	0.59	0.459	0.193	0.441	18.9	9.1	18.4
30-40	0	3	0	0	0	2014	5	28.94	6.3	1	0.462	2.83	0.724	0.393	0.147	0.425	21.7	7.9	23.5
30-40	0	5	0	0	0	2018	1	35.59	7.9	0	0.179	2.17	0.476	0.444	0.203	0.412	17.9	9.4	17.2
30-40	0	3	1	0	1	2018	1	38.76	6.8	0	0.169	1.92	0.577	0.354	0.191	0.375	19.5	11.6	20.5
30-40	1	3	1	0	0	2018	1	39.22	6.7	0	0.425	2.77	0.696	0.359	0.116	0.39	20.4	6.6	22.1
30-40	1	2	1	0	0	2016	3	32.77	9.2	0	0.357	2.51	0.713	0.381	0.172	0.407	21.1	10.2	22.5
30-40	0	3	0	0	0	2004	15	35.6	9.2	1	0.61	3.35	0.682	0.337	0.081	0.371	18	4.5	19.8
30-40	1	3	0	0	0	2013	6	23.36	6.4	0	0.337	2.62	0.617	0.361	0.142	0.389	20.3	8.2	21.9
30-40	1	3	0	0	1	2018	1	29.85	12.7	0	0.237	1.94	0.787	0.375	0.214	0.395	20.7	12.7	21.7
30-40	1	5	0	0	1	2016	3	23.75	9.2	0	0.125	1.67	0.562	0.386	0.247	0.404	21.5	14	22.4
30-40	0	4	0	1	0	2017	2	29.15	6.4	1	0.157	1.6	0.77	0.391	0.276	0.405	22.2	15.6	23.1
30-40	1	3	1	0	1	2014	5	27.42	13.9	1	0.312	2.18	0.828	0.396	0.218	0.418	22.2	12.1	23.5
30-40	1	3	0	0	0	2019	0	32.59	11.6	1	0.173	2	0.544	0.287	0.203	0.297	15.4	10.9	16
30-40	0	2	0	0	1	2014	5	49.4	9	0	0.205	2.02	0.631	0.31	0.21	0.323	17.1	11.1	17.9
30-40	0	3	0	0	0	2017	2	35.02	7.8	0	0.378	2.49	0.765	0.37	0.133	0.4	19.9	8	21.4
30-40	1	3	0	1	1	2016	3	28.58	11.6	0	0.343	2.64	0.619	0.372	0.158	0.399	20.7	8.9	22.2
30-40	0	3	0	0	0	2016	3	31.67	6.9	0	0.304	2.24	0.758	0.377	0.189	0.401	20.9	10.4	22.3
30-40	0	3	0	0	1	2012	7	35.71	7.3	0	0.147	1.61	0.708	0.392	0.284	0.406	21.6	15.8	22.4
30-40	1	4	1	0	1	2014	5	32.58	6.2	0	0.365	2.6	0.678	0.397	0.172	0.425	22.4	10	23.9
30-40	1	3	1	0	1	2012	7	29.05	9.3	1	0.399	2.67	0.702	0.373	0.148	0.402	19.4	8	20.8
30-40	0	3	1	0	0	2017	2	38.22	8.7	0	0.367	2.62	0.674	0.397	0.181	0.425	22.4	10.6	24
30-40	0	3	0	0	0	2016	3	30.53	6.7	0	0.304	2.31	0.717	0.352	0.182	0.374	19.6	10.7	20.8
30-40	1	3	0	0	0	2017	2	25.2	16.2	1	0.203	2.04	0.61	0.36	0.206	0.379	19.7	11.4	20.8
30-40	0	3	0	0	1	2017	2	38.39	6.2	0	0.225	1.96	0.734	0.373	0.216	0.393	22	13	23.2
30-40	0	3	0	0	1	2010	9	36.98	5.9	0	0.305	2.23	0.766	0.394	0.213	0.418	21.7	11.5	23
30-40	0	3	0	0	1	2013	6	40.97	7.9	0	0.212	1.91	0.735	0.405	0.231	0.427	22.7	13.1	24
30-40	1	4	1	1	1	2014	5	20.34	6.4	0	0.398	2.64	0.717	0.387	0.142	0.418	21.4	8.4	23.1
30-40	1	3	1	0	0	2014	5	33.6	11.5	1	0.26	2.28	0.628	0.33	0.145	0.354	18.4	8.9	19.6
30-40	1	5	1	0	0	2018	1	34.85	8.9	0	0.261	2.3	0.62	0.3	0.126	0.321	16.3	7.8	17.3
30-40	1	4	1	0	0	2012	7	37.42	8.7	0	0.294	2.37	0.656	0.335	0.162	0.357	17.8	8.6	19
30-40	1	4	0	1	0	2014	5	25.68	6.6	0	0.299	4.42	0.193	0.297	0.156	0.314	15.6	7.8	16.6
30-40	0	3	0	0	0	2017	2	39.55	9.6	0	0.526	3.09	0.693	0.324	0.074	0.356	18.6	4.7	20.4
30-40	1	3	0	0	0	2015	4	29.45	7.4	1	0.449	3.07	0.6	0.333	0.102	0.363	18.5	5.9	20.1
30-40	0	3	0	0	1	2009	10	28.66	13	1	0.278	2.2	0.721	0.349	0.155	0.374	19.2	10.1	20.3
30-40	0	3	0	0	0	2017	2	46.16	5.9	1	0.366	2.54	0.712	0.38	0.168	0.407	21.9	10.4	23.3
30-40	1	3	0	0	0	2018	1	28.03	9.8	1	0.326	2.44	0.687	0.391	0.197	0.415	21.4	11	22.7
30-40	0	3	0	0	0	2013	6	26.73	10.5	0	0.294	2.32	0.688	0.398	0.22	0.421	21.8	11.9	23
30-40	0	3	0	0	1	2018	1	42.24	6.6	0	0.337	2.4	0.736	0.4	0.192	0.427	22.7	10.4	24.3
30-40	0	2	1	0	1	2016	3	42.77	11.1	1	0.15	1.97	0.48	0.255	0.083	0.278	15	5.6	16.2
41-50	0	3	0	1	0	2015	4	46.27	6.3	0	0.231	2.68	0.405	0.291	0.138	0.311	15.1	7.8	16.1
30-40	1	3	0	0	0	2017	2	40.73	11.7	1	0.123	1.94	0.408	0.295	0.14	0.315	15.8	8	16.8
41-50	0	5	0	0	0	2013	6	24.17	7.1	0	0.36	2.71	0.618	0.311	0.098	0.338	17.4	5.4	18.9
30-40	0	3	0	1	1	2012	7	28.22	12.6	1	0.491	2.95	0.71	0.322	0.096	0.351	17.2	5.1	18.8
30-40	0	3	0	0	0	2017	2	37.23	11.1	0	0.234	2.28	0.567	0.329	0.159	0.351	17.4	8.8	18.5
30-40	0	3	0	0	0	2018	1	39.7	6.6	1	0.244	2.21	0.627	0.371	0.21	0.391	19.7	11.9	20.7
30-40	1	3	0	0	0	2014	5	26.6	8.2	1	0.16	1.69	0.703	0.383	0.252	0.399	21.3	13.9	22.2
41-50	0	4	1	1	1	2012	7	27.01	7.7	0	0.62	3.29	0.72	0.229	0.01	0.259	13.1	0.6	14.8
30-40	0	2	1	1	0	2009	10	34.85	5.6	0	0.476	2.91	0.706	0.395	0.12	0.43	22.1	6.7	24
41-50	0	3	0	1	1	2013	6	38.53	5.7	0	0.447	3	0.623	0.313	0.081	0.343	17.8	4.9	19.4
41-50	0	4	0	0	0	2018	1	29.6	5.8	0	0.422	2.9	0.63	0.342	0.122	0.37	19.4	7	20.9
41-50	0	3	0	0	0	2015	4	20.7	11.8	1	0.382	2.45	0.797	0.35	0.128	0.378	19.6	7.5	21.1
41-50	1	3	0	0	1	2017	2	29.93	11.1	0	0.27	2.08	0.783	0.364	0.194	0.385	20.8	11.7	21.9
41-50	1	3	0	0	0	2018	1	24.02	7.4	0	0.296	2.28	0.714	0.367	0.168	0.392	20.6	10.2	22
41-50	0	3	0	0	0	2009	10	27.37	7.3	0	0.37	2.88	0.56	0.373	0.399	0.369	20.1	20.9	20
41-50	1	2	0	1	0	2017	2	33.2	11.4	0	0.303	2.29	0.724	0.374	0.191	0.397	21.1	11.2	22.3
41-50	0	3	0	1	0	2015	4	28.92	6.4	0	0.353	2.63	0.642	0.378	0.144	0.408	21.5	8.6	23.1
41-50	1	3	1	1	1	2012	7	25.68	6.3	0	0.563	3.74	0.504	0.363	0.049	0.309	14.6	2.2	12.8
41-50	1	3	1	1	1	2016	3	37.6	8.2	0	0.256	2.13	0.711	0.377	0.208	0.398	20.9	12.1	22
41-50	1	3	1	0	1	2017	2	26.59	6.5	0	0.098	1.25	0.787	0.379	0.276	0.392	21.1	15.3	21.8
41-50	0	3	0	0	0	2017	2	40.02	7.2	0	0.253	2.36	0.57	0.328	0.15	0.351	18	8.3	19.2
41-50	0	3	0	0	1	2007	12	26.98	10.4	0	0.186	2.23	0.472	0.343	0.161	0.366	19.1	8.9	20.4
41-50	0	4	0	0	0	2014	5	27.34	6.7	0	0.131	1.61	0.637	0.378	0.237	0.396	21.4	13.5	22.4
41-50	0	3	0	0	0	2017	2	26.41	6.7	0	0.353	2.62	0.648	0.378	0.181	0.403	21.3	10.7	22.6
41-50	1	1	0	0	0	2018	1	30.93	10.1	0	0.221	1.92	0.754	0.382	0.25	0.399	20.7	13.9	21.6
41-50	0	3	0	0	0	2018	1	31.18	6.9	0	0.179	1.88	0.636	0.385	0.247	0.402	21.6	14.2	22.5
41-50	1	3	1	0	0	2006	13	32.09	10.3	1	0.181	1.83	0.681	0.349	0.206	0.368	17.9	10.2	18.8
41-50	0	3	1	0	0	2010	9	25.46	8.3	1	0.309	2.51	0.619	0.366	0.175	0.39	20.4	10.5	21.6
41-50	0	3	0	0	0	2014	5	29.72	5.9	1	0.404	3.55	0.402	0.306	0.052	0.339	17.2	2.8	19.1
41-50	1	4	0	0	1	2012	7	24.46	9.4	0	0.462	3.77	0.408	0.338	0.104	0.368	18.2	5.5	19.8
41-50	1	3	0	1	0	2019	0	31.24	5.4	1	0.17	1.91	0.583	0.356	0.195	0.377	19	10.8	20
41-50	1	3	0	0	0	2018	1	30.79	11.3	0	0.288	2.37	0.645	0.388	0.202	0.412	21.6	11.1	23
41-50	0	3	0	1	0	2010	9	32.7	6.9	0	0.298	2.21	0.769	0.472	0.271	0.466	18.7	12.3	19.1
41-50	1	3	1	0	0	2015	4	44.24	6.2	0	0.339	2.59	0.637	0.354	0.15	0.38	20.1	8.9	21.5
41-50	1	3	1	1	0	2019	0	47.23	7.5	1	0.254	2.11	0.715	0.386	0.21	0.409	21.9	12.5	23.1
41-50	1	3	1	1	0	2005	14	45.91	6	0	0.209	1.96	0.682	0.403	0.272	0.42	22.7	15.5	23.6
41-50	1	3	0	0	1	2017	2	31.22	7.2	0	0.213	1.94	0.714	0.361	0.182	0.384	19.7	10.7	20.8
41-50	1	3	0	0	1	2015	4	26.87	5.7	0	0.385	2.51	0.767	0.364	0.13	0.394	20.4	7.5	22.1
41-50	1	1	0	0	1	2017	2	31.72	5.8	0	0.183	1.76	0.742	0.369	0.251	0.384	19.9	13.8	20.6
41-50	1	3	0	1	0	2017	2	34.48	7.7	0	0.3	2.42	0.641	0.375	0.165	0.401	20.3	9.6	21.6
41-50	1	3	0	1	1	2011	8	44.19	8	1	0.19	1.89	0.668	0.387	0.231	0.407	21.8	13	22.9
41-50	1	1	0	0	0	2003	16	28.93	6	1	0.261	2.16	0.702	0.388	0.238	0.407	20.7	12.7	21.7
41-50	0	3	0	0	0	2014	5	26.95	9.1	0	0.285	2.13	0.792	0.388	0.206	0.411	22.2	11.7	23.5
41-50	0	3	0	0	0	2012	7	26.14	9.1	0	0.32	2.62	0.59	0.438	0.07	0.384	17.7	3.4	16
41-50	1	4	1	1	1	2006	13	46.54	8.1	1	0.294	2.59	0.552	0.33	0.163	0.351	18.6	9.7	19.7
41-50	1	3	1	0	1	2009	10	29.44	8.4	0	0.249	2.16	0.672	0.366	0.174	0.39	20.4	10.1	21.7
41-50	0	4	1	0	0	2018	1	34.94	6.4	0	0.626	3.29	0.725	0.367	0.072	0.406	20.5	4.3	22.7
41-50	0	3	1	0	1	2009	10	24.19	11.2	0	0.26	2.29	0.625	0.37	0.207	0.391	20.9	12.2	22
41-50	1	5	1	1	1	2015	4	29.26	6.9	0	0.231	2.17	0.616	0.373	0.223	0.392	20.9	12.5	22
41-50	1	1	1	0	1	2019	0	36.28	8.7	0	0.154	1.65	0.714	0.378	0.256	0.393	20.8	14.3	21.6
41-50	1	2	1	1	0	2016	3	24.24	5.5	1	0.245	2.26	0.606	0.416	0.069	0.383	16.9	3.3	16.1
41-50	1	3	0	0	1	2008	11	32.66	13	1	0.155	1.84	0.579	0.315	0.227	0.326	17	12.6	17.6
41-50	0	3	0	0	0	2007	12	25.16	8.6	0	0.258	2.19	0.678	0.318	0.174	0.337	18.1	10.6	19.1
41-50	1	4	0	1	1	2019	0	34.26	8.4	0	0.417	2.9	0.625	0.32	0.106	0.348	18.2	6.1	19.7
41-50	0	3	0	1	1	2017	2	35.69	6.5	0	0.312	2.88	0.474	0.336	0.15	0.36	19.2	9.2	20.5
41-50	1	4	0	0	0	2018	1	22.81	9.1	1	0.257	2.33	0.597	0.337	0.172	0.357	19.3	10.3	20.4
41-50	0	3	0	0	1	2018	1	41.62	6.6	0	0.465	2.83	0.728	0.345	0.108	0.375	20	6.3	21.7
41-50	0	3	0	1	1	2018	1	40.11	7.6	0	0.38	2.85	0.59	0.358	0.38	0.355	19.8	21.3	19.6
41-50	0	3	0	0	0	2007	12	25.97	7	0	0.545	3.42	0.586	0.359	0.088	0.393	19	4.8	20.8
41-50	1	3	0	0	1	2013	6	30.14	7.8	1	0.24	2.16	0.646	0.36	0.218	0.378	20.7	13.6	21.6
41-50	0	3	0	0	1	2017	2	28.5	8.2	0	0.368	2.79	0.595	0.368	0.139	0.397	20.7	8.3	22.2
41-50	1	3	0	1	0	2013	6	51.58	8	0	0.383	2.66	0.681	0.383	0.162	0.413	21.1	9.1	22.7
41-50	1	3	0	0	0	2016	3	30.13	10.3	1	0.144	1.78	0.569	0.406	0.288	0.421	22.8	16.3	23.6
41-50	1	3	0	1	1	2002	17	29.84	8.6	0	0.343	2.6	0.637	0.452	0.178	0.394	18.3	8.1	16.6
41-50	1	3	0	0	0	2017	2	32.33	6.2	0	0.224	2.03	0.684	0.464	0.288	0.439	18.9	12.7	18.4
41-50	1	4	1	1	1	2013	6	44.3	6.5	0	0.347	2.58	0.655	0.326	0.114	0.353	18.1	7.2	19.5
41-50	1	2	1	1	1	2007	12	25.77	6.5	0	0.368	2.54	0.718	0.364	0.162	0.39	19.7	9.2	21.1
41-50	1	2	1	0	0	2014	5	57.9	9.9	0	0.04	0.85	0.69	0.412	0.344	0.421	23.3	20.3	23.7
41-50	1	4	1	0	1	2017	2	30.07	5.8	0	0.172	1.71	0.74	0.464	0.257	0.452	18.7	11.4	19.1
41-50	0	4	0	0	0	2009	10	28.91	7.3	0	0.282	2.62	0.516	0.296	0.15	0.314	17	8.7	18.1
41-50	0	3	0	0	0	2017	2	39.49	6.3	0	0.342	2.81	0.547	0.318	0.085	0.347	18.1	5.5	19.7
41-50	0	4	0	1	0	2012	7	36.26	7.8	0	0.233	2	0.731	0.349	0.195	0.368	20.2	11.8	21.3
41-50	0	3	0	0	1	2005	14	27.98	7.5	0	0.174	1.97	0.563	0.357	0.161	0.382	19.6	10	20.8
41-50	1	3	0	0	1	2012	7	29.35	10.7	0	0.337	2.72	0.571	0.362	0.151	0.389	19	7.9	20.4
41-50	0	3	0	0	0	2018	1	37.17	8	0	0.488	2.93	0.713	0.363	0.111	0.396	19.7	6	21.5
41-50	1	3	0	0	0	2016	3	28.84	10.2	0	0.167	1.82	0.635	0.366	0.215	0.385	19.9	11.7	20.9
41-50	1	3	0	0	1	2004	15	24.88	12.7	1	0.343	2.64	0.617	0.37	0.13	0.401	20.6	8.4	22.2
41-50	0	3	0	0	1	2018	1	37.31	10.2	0	0.251	2.16	0.677	0.373	0.193	0.396	21.3	11.1	22.6
41-50	1	2	0	1	1	2015	4	29.93	5.8	0	0.275	2.47	0.567	0.374	0.188	0.398	21.4	10.9	22.8
41-50	1	3	1	1	1	2012	7	38.46	13.1	1	0.333	2.54	0.65	0.338	0.124	0.366	18.7	7.5	20.2
41-50	1	3	1	0	0	2013	6	30.38	6.2	0	0.655	3.32	0.746	0.348	0.054	0.387	19	3.1	21.1
41-50	1	3	1	1	1	2015	4	36.02	7.4	0	0.161	1.74	0.672	0.454	0.279	0.43	18.5	12.2	18
41-50	1	4	1	0	0	2018	1	24.78	12.03	0	0.275	2.23	0.693	0.384	0.187	0.409	21.2	10.9	22.5
41-50	1	3	1	0	1	2004	15	31.45	7.1	0	0.21	2.07	0.616	0.386	0.241	0.404	21.5	14.3	22.4
41-50	1	4	0	1	1	2014	5	26.3	11.4	0	0.051	1.13	0.504	0.308	0.144	0.329	16.9	8	18.1
41-50	0	3	0	0	0	2015	4	47.97	7.1	1	0.391	2.63	0.708	0.327	0.12	0.354	18.5	6.9	20
41-50	1	1	0	1	1	2019	0	29.8	7.9	0	0.221	2.12	0.616	0.341	0.189	0.361	19.5	11.6	20.5
41-50	0	3	0	0	1	2011	8	29.64	8.6	0	0.543	3.2	0.665	0.356	0.128	0.386	20.3	7.9	21.9
41-50	0	3	0	0	0	2018	1	23.49	8.1	0	0.471	2.8	0.756	0.358	0.112	0.39	19.2	5.9	20.9
41-50	1	4	0	1	1	2017	2	23.68	7.2	0	0.371	2.6	0.688	0.38	0.158	0.408	21.7	9.3	23.2
41-50	0	3	0	0	1	2013	6	25.01	7.3	0	0.377	2.61	0.695	0.384	0.16	0.413	21.6	9	23.2
41-50	1	3	0	0	0	2017	2	29.72	6.2	0	0.216	1.93	0.733	0.397	0.23	0.418	22	13.2	23.1
41-50	0	3	0	1	1	2016	3	38.02	9.9	0	0.469	2.79	0.756	0.462	0.135	0.44	19.2	6	18.8
41-50	1	3	1	1	1	2017	2	34.17	5.8	1	0.391	2.81	0.623	0.337	0.129	0.364	17.9	7.4	19.3
41-50	0	2	1	0	0	2018	1	42.8	7.3	0	0.344	2.53	0.677	0.337	0.113	0.365	18.9	7.2	20.4
41-50	1	3	1	1	1	2016	3	34.08	6.4	0	0.312	2.34	0.717	0.356	0.151	0.382	19.8	9.2	21.2
41-50	1	3	1	0	1	2016	3	33.13	10.1	0	0.398	3.01	0.55	0.374	0.135	0.404	20.4	7.7	22
41-50	1	3	1	0	1	2018	1	37.76	6.1	0	0.183	1.96	0.598	0.377	0.258	0.393	20.9	14.6	21.7
41-50	1	3	1	1	1	2012	7	26.14	8	0	0.035	0.82	0.65	0.396	0.324	0.406	22.3	18.3	22.8
41-50	0	4	1	1	1	2011	8	24.86	7.6	0	0.431	2.86	0.664	0.368	0.129	0.398	20.5	7.5	22.1
41-50	1	3	1	0	1	2017	2	38.11	6.6	0	0.461	2.82	0.73	0.345	0.121	0.374	18.9	7	20.5
41-50	1	3	1	0	1	2014	5	33.83	8.2	0	0.319	2.48	0.652	0.451	0.195	0.427	18.3	8.7	17.7
41-50	1	4	0	1	1	2011	8	26.31	8.3	0	0.452	3.79	0.395	0.247	0.038	0.274	12.7	2	14
41-50	1	3	0	0	1	2016	3	27.45	6.6	0	0.668	5.27	0.302	0.277	0.02	0.31	15.4	1.3	17.2
41-50	0	4	0	0	1	2005	14	55.74	6.6	0	0.269	2.37	0.6	0.307	0.127	0.331	16.8	6.8	18.2
41-50	1	3	0	0	1	2015	4	30.15	9.7	0	0.454	3.03	0.624	0.352	0.096	0.384	20.2	6.1	22
41-50	0	3	0	0	1	2010	9	43.11	6.3	1	0.345	2.47	0.712	0.357	0.173	0.38	20	9.8	21.3
41-50	0	3	0	0	0	2017	2	30.91	7.9	0	0.35	2.56	0.671	0.363	0.162	0.388	20.9	9.6	22.3
41-50	0	4	0	1	1	2016	3	28.97	6.4	0	0.347	2.51	0.69	0.368	0.156	0.395	21.2	9.2	22.7
41-50	1	3	0	0	1	2015	4	29.37	7.8	0	0.307	2.47	0.633	0.371	0.167	0.397	21.1	9.9	22.5
41-50	0	3	0	0	0	2013	6	36.28	7.2	1	0.301	2.34	0.689	0.376	0.179	0.402	21.3	10.2	22.8
41-50	0	3	0	0	0	2018	1	30.9	8.9	0	0.426	2.66	0.754	0.385	0.147	0.415	20.8	8.1	22.5
41-50	1	1	0	1	1	2013	6	34.33	9	0	0.131	1.61	0.638	0.386	0.259	0.402	21.3	14.4	22.2
41-50	0	3	0	0	0	2017	2	33.23	6.8	0	0.311	2.45	0.647	0.44	0.175	0.414	18.1	7.9	17.5
41-50	1	3	0	1	1	2012	7	31.53	6.6	0	0.323	2.24	0.808	0.457	0.198	0.429	18.5	8.9	18
41-50	0	5	1	1	0	2002	17	75.52	10.2	1	0.076	1.48	0.439	0.308	0.194	0.322	16.5	10.5	17.3
41-50	1	4	1	1	1	2002	17	23.87	9.6	0	0.26	2.15	0.705	0.346	0.192	0.365	18.3	11	19.2
41-50	0	3	1	1	1	2008	11	37.4	12.1	1	0.288	2.66	0.51	0.372	0.197	0.394	19.9	10.9	21.1
41-50	1	3	1	0	0	2018	1	28.58	6.3	0	0.144	1.77	0.581	0.379	0.242	0.396	20.8	14.8	21.6
41-50	1	3	1	0	1	2014	5	28.12	6	0	0.238	2.02	0.734	0.358	0.244	0.372	19.8	13.5	20.5
41-50	1	5	1	1	1	2009	10	25.5	8.2	0	0.237	2.11	0.672	0.379	0.225	0.399	20.7	12	21.8
41-50	0	1	0	1	0	2010	9	24.56	5.2	0	0.101	1.6	0.495	0.255	0.102	0.274	13.4	5.6	14.4
41-50	1	4	0	1	1	2013	6	29.33	6.4	0	0.301	2.35	0.686	0.295	0.103	0.32	16.4	6.1	17.7
41-50	0	3	0	0	0	2015	4	32.81	6.7	0	0.32	3.16	0.404	0.323	0.12	0.349	17.6	7.1	19
41-50	1	4	0	1	1	2008	11	35.5	11.3	1	0.309	2.59	0.578	0.33	0.114	0.358	18.7	7	20.2
41-50	1	3	0	0	1	2009	10	28.99	7.7	1	0.45	3.09	0.591	0.339	0.103	0.369	18.5	5.8	20.1
41-50	1	3	0	1	1	2015	4	27.94	9.7	1	0.311	2.56	0.597	0.34	0.185	0.36	18.2	10.2	19.3
41-50	0	3	0	1	1	2014	5	31.81	6.2	0	0.396	2.89	0.595	0.342	0.115	0.372	19.3	6.8	20.9
41-50	1	4	0	1	0	2018	1	28.35	7.7	0	0.333	2.5	0.668	0.35	0.147	0.375	19	8.3	20.3
41-50	0	3	0	1	1	2016	3	49.58	6.4	0	0.153	1.68	0.681	0.351	0.198	0.371	19.5	11.9	20.4
41-50	0	1	0	0	1	2017	2	30.71	8	0	0.292	2.28	0.706	0.359	0.163	0.384	20.3	9.9	21.6
41-50	0	4	0	1	1	2008	11	38.74	5.8	0	0.373	2.68	0.651	0.36	0.172	0.385	20	9.5	21.3
41-50	0	3	0	0	0	2009	10	39.71	7.3	0	0.311	2.47	0.64	0.365	0.193	0.387	19.9	10.5	21
41-50	0	3	0	1	1	2011	8	42.4	8	1	0.305	2.4	0.664	0.367	0.137	0.397	21.2	8.8	22.8
41-50	0	3	0	1	1	2014	5	43.79	9.8	0	0.5	3.09	0.66	0.368	0.107	0.402	20.5	6.1	22.4
41-50	0	3	0	1	1	2014	5	26.93	8.6	0	0.446	3.23	0.536	0.37	0.131	0.403	21.1	7.4	23
41-50	1	3	0	0	1	2017	2	26.97	14.3	0	0.436	2.79	0.706	0.374	0.123	0.406	20.6	7	22.3
41-50	0	3	0	1	1	1998	21	36.48	7.3	0	0.399	2.66	0.709	0.376	0.137	0.406	21.3	7.9	23
41-50	0	4	0	1	0	2017	2	33.26	6.8	0	0.242	2.1	0.691	0.38	0.218	0.401	20.4	11.6	21.6
41-50	1	3	0	0	0	2018	1	36.54	13.1	1	0.19	1.86	0.689	0.381	0.248	0.397	20.9	13.9	21.8
41-50	0	3	0	1	1	2011	8	35.04	6.2	0	0.304	2.3	0.726	0.381	0.212	0.403	20.9	12.3	22
41-50	0	3	0	0	0	2008	11	43.31	8.8	0	0.388	2.63	0.708	0.383	0.152	0.413	21.1	8.6	22.7
41-50	0	1	0	0	0	2018	1	31.24	9.2	0	0.442	2.73	0.746	0.388	0.133	0.421	21.4	7.4	23.2
41-50	1	3	0	1	0	2018	1	39.85	7.3	0	0.166	1.75	0.682	0.395	0.254	0.413	22.5	15.2	23.5
41-50	1	3	1	0	1	2018	1	32.23	9.2	0	0.259	2.51	0.515	0.32	0.115	0.345	17.8	6.9	19.2
41-50	1	3	1	0	0	2018	1	42.17	7	0	0.195	2.04	0.589	0.365	0.19	0.387	20.9	11.5	22.1
41-50	1	3	1	1	1	2007	12	35.77	6.1	0	0.212	1.88	0.753	0.386	0.196	0.41	21.4	11.5	22.7
41-50	0	3	0	0	0	2014	5	37.38	6.5	0	0.402	2.93	0.587	0.325	0.107	0.354	17.9	6.3	19.4
51-60	0	4	0	1	1	2012	7	33.29	8.7	0	0.51	3.46	0.54	0.332	0.342	0.331	17.5	18.1	17.4
41-50	0	3	0	0	0	2017	2	37.98	9	0	0.387	2.8	0.619	0.342	0.133	0.369	19.3	7.9	20.8
41-50	1	1	0	1	0	2015	4	33.32	6.9	0	0.107	1.41	0.679	0.345	0.208	0.362	19.8	13.1	20.6
51-60	0	3	0	0	1	2016	3	30.61	12	1	0.325	2.32	0.759	0.35	0.138	0.376	19.5	8.7	20.8
41-50	0	3	0	1	1	2011	8	44.81	12	0	0.138	1.62	0.661	0.358	0.224	0.375	20.4	13	21.4
41-50	1	4	0	0	0	2016	3	27.03	7.6	0	0.338	3.15	0.427	0.36	0.134	0.39	20	8.1	21.6
41-50	0	4	0	0	0	2013	6	21.19	7.1	0	0.187	1.99	0.591	0.362	0.203	0.382	19.3	11.7	20.3
51-60	1	3	0	0	1	2015	4	31.82	5.1	0	0.29	2.45	0.61	0.366	0.375	0.365	19.1	20.2	18.9
51-60	0	3	0	1	1	2010	9	29.39	7.7	1	0.185	1.78	0.73	0.366	0.248	0.381	20	13.3	20.9
41-50	0	3	0	1	1	2000	19	29.71	7.8	1	0.49	3.22	0.59	0.367	0.397	0.363	19	21	18.8
51-60	0	3	0	1	1	1999	20	31.04	8.6	1	0.472	2.78	0.767	0.378	0.143	0.407	20.1	7.4	21.7
41-50	0	3	0	0	1	2018	1	34.92	6.5	0	0.243	2.28	0.588	0.38	0.2	0.403	21.2	12	22.3
41-50	1	3	0	0	0	2015	4	33.98	8.3	0	0.155	1.64	0.728	0.381	0.269	0.395	20.9	16.2	21.5
41-50	1	5	0	1	1	2016	3	22.62	10.5	0	0.33	4.09	0.249	0.381	0.155	0.41	21.2	8.7	22.9
51-60	1	3	0	0	1	2014	5	36.03	8.2	0	0.341	2.43	0.728	0.396	0.174	0.425	22	10.4	23.5
51-60	1	1	1	0	0	2018	1	39.75	6.5	0	0.092	1.24	0.75	0.349	0.247	0.362	19.7	13.9	20.4
41-50	1	3	1	0	0	2016	3	33.66	7.7	0	0.242	2.12	0.674	0.354	0.191	0.375	19.2	10.7	20.3
51-60	1	3	1	1	0	2014	5	30.83	10.9	1	0.322	2.48	0.659	0.373	0.186	0.396	20.8	11	22.1
51-60	0	5	1	0	0	2011	8	37.02	5.6	0	0.234	2.25	0.581	0.307	0.112	0.331	16.5	6.2	17.8
41-50	1	3	1	1	1	2012	7	35.9	9.1	0	0.337	2.48	0.69	0.366	0.144	0.394	20.9	8.7	22.4
41-50	0	4	1	1	0	2014	5	28.24	7.2	0	0.31	2.27	0.754	0.319	0.114	0.345	17.9	6.3	19.4
51-60	1	3	1	0	0	2018	1	45.71	9.8	0	0.221	2.19	0.581	0.35	0.208	0.368	18.9	11.9	19.8
51-60	0	2	1	1	0	2017	2	42.7	7	0	0.333	2.34	0.767	0.365	0.178	0.388	21	11.2	22.2
41-50	1	5	1	1	1	2007	12	43.6	6.7	0	0.436	2.89	0.654	0.389	0.136	0.421	21.7	7.9	23.4
51-60	1	1	0	0	0	2018	1	28.19	8.9	0	0.357	2.56	0.685	0.32	0.103	0.348	17.4	6.1	18.8
51-60	0	3	0	0	1	2012	7	35.94	8	1	0.588	4.18	0.422	0.321	0.068	0.353	17.5	3.6	19.2
51-60	1	3	0	1	1	2016	3	33.49	6.1	0	0.347	2.63	0.629	0.354	0.151	0.379	19.7	8.7	21.1
51-60	0	5	0	0	0	2016	3	32.11	10.6	0	0.292	2.29	0.7	0.356	0.184	0.377	19.4	10.6	20.5
51-60	1	3	0	0	0	2017	2	32.28	6.5	0	0.417	2.73	0.705	0.358	0.132	0.388	20.2	7.6	21.9
51-60	0	3	0	1	1	1998	21	39.16	6.5	0	0.435	2.81	0.691	0.361	0.125	0.391	20.3	7	22
51-60	0	4	0	1	0	2016	3	33.5	7.4	0	0.443	2.75	0.737	0.365	0.112	0.396	20.7	6.8	22.5
51-60	0	3	0	0	0	2018	1	33.96	5.9	0	0.392	2.56	0.751	0.373	0.156	0.401	20.7	8.4	22.3
51-60	0	3	0	1	0	1996	23	30.82	6.2	0	0.458	2.86	0.703	0.373	0.124	0.405	20.4	6.6	22.1
51-60	0	3	0	1	1	2008	11	46.12	11.1	1	0.22	1.92	0.747	0.378	0.241	0.395	20.8	13.7	21.7
51-60	0	3	0	1	1	2008	11	32.73	9	0	0.417	2.64	0.75	0.38	0.147	0.41	20.5	8.3	22.1
51-60	0	4	0	0	0	2012	7	36.97	10	0	0.373	2.46	0.778	0.383	0.173	0.411	21	9.5	22.5
51-60	1	3	0	1	1	2012	7	37.6	7.2	0	0.3	2.31	0.706	0.399	0.2	0.424	21.6	11.1	22.9
51-60	0	3	0	1	0	2016	3	28.86	8.1	0	0.377	2.63	0.685	0.403	0.174	0.432	21.7	9.3	23.2
51-60	1	3	1	0	0	2016	3	33.48	6.5	0	0.48	3.17	0.6	0.312	0.091	0.34	17.3	5	18.8
51-60	0	3	1	1	1	2016	3	33.21	7.6	0	0.476	3	0.665	0.313	0.099	0.34	16.7	5.6	18.1
51-60	1	3	1	0	0	2013	6	27.78	7.9	0	0.22	2.29	0.528	0.325	0.161	0.346	17.6	9.6	18.6
51-60	1	3	1	1	1	2018	1	31.08	7.9	0	0.173	1.98	0.552	0.347	0.213	0.365	18.9	12.3	19.8
51-60	1	4	1	1	1	2010	9	24.17	7.1	0	0.397	2.62	0.726	0.381	0.141	0.412	20.8	8.1	22.5
51-60	1	3	1	1	0	2005	14	27.95	8.7	1	0.314	2.37	0.705	0.383	0.196	0.407	21	10.9	22.3
51-60	1	3	1	1	1	2011	8	25.38	8.6	0	0.248	2.16	0.668	0.387	0.19	0.411	21.3	10.7	22.7
51-60	1	5	1	0	0	2018	1	42.54	6.9	0	0.295	2.52	0.581	0.335	0.145	0.36	18.7	9.2	19.9
51-60	1	3	1	1	1	2018	1	31.47	6.8	0	0.408	2.69	0.705	0.339	0.118	0.368	18.5	7.1	20
51-60	1	3	1	0	0	2016	3	22.79	13.8	0	0.277	2.32	0.645	0.358	0.184	0.38	19.7	10.6	20.8
51-60	0	2	1	1	0	2017	2	28.51	5.7	0	0.587	3.45	0.619	0.382	0.105	0.418	20.9	5.7	22.9
51-60	0	3	0	1	1	2009	10	53.57	7.5	0	0.05	1.05	0.571	0.277	0.079	0.302	15	4.9	16.3
51-60	0	4	0	0	1	2018	1	24.3	8.4	0	0.534	3.41	0.576	0.327	0.082	0.36	17.6	4.7	19.3
51-60	1	3	0	0	0	1997	22	30.47	7.9	1	0.245	2.24	0.614	0.343	0.189	0.363	18.6	10.2	19.7
51-60	0	4	0	1	1	2017	2	27.33	6.9	0	0.268	2.17	0.717	0.345	0.14	0.37	18.6	7.8	20
51-60	0	3	0	1	1	2016	3	34.5	6.4	0	0.506	3.25	0.602	0.358	0.092	0.392	19.7	5.7	21.5
51-60	1	3	0	0	1	2015	4	28.31	7.9	0	0.247	2.14	0.677	0.361	0.19	0.383	20.2	11.1	21.4
51-60	0	4	0	0	0	2017	2	26.24	5.8	0	0.34	2.66	0.603	0.367	0.136	0.397	19.8	7.9	21.4
51-60	0	3	0	1	0	2014	5	53.08	7.4	1	0.269	2.24	0.675	0.37	0.176	0.395	21.3	10.9	22.7
51-60	0	3	0	1	0	2014	5	35.87	9.7	0	0.386	2.76	0.638	0.38	0.156	0.409	20.6	8.4	22.2
51-60	1	5	0	1	1	1999	20	26.82	8.1	0	0.161	1.82	0.613	0.383	0.258	0.399	21.4	14.9	22.2
51-60	0	3	0	0	0	2015	4	37.38	7.4	0	0.278	2.15	0.757	0.389	0.197	0.413	21.5	11.6	22.8
51-60	0	3	0	0	0	2013	6	43.75	9.8	0	0.36	2.49	0.733	0.396	0.191	0.422	22.7	11.1	24.2
51-60	1	4	0	1	0	2018	1	27.44	7.5	0	0.219	1.92	0.743	0.397	0.248	0.416	22.8	14.4	23.8
51-60	0	4	0	1	1	2014	5	25.33	7.8	0	0.27	2.18	0.714	0.4	0.198	0.425	21.4	10.8	22.8
51-60	0	3	0	1	0	2018	1	29.56	5.2	0	0.258	2.24	0.644	0.427	0.18	0.427	17.8	8.3	18.4
51-60	1	3	1	0	1	2017	2	32.72	7.2	0	0.288	2.49	0.585	0.344	0.156	0.368	19.3	9.6	20.6
51-60	1	4	1	0	0	2016	3	22.91	6.3	0	0.337	2.51	0.669	0.347	0.122	0.375	19.7	7.7	21.2
51-60	1	4	1	0	1	2015	4	27.31	7.1	0	0.351	2.64	0.636	0.352	0.1	0.385	19.5	6.4	21.3
51-60	1	3	1	1	1	2013	6	27.23	6.2	0	0.317	2.49	0.641	0.368	0.164	0.395	20.3	9	21.8
51-60	1	4	1	0	1	2014	5	25.78	6	0	0.266	2.52	0.528	0.38	0.18	0.405	21.4	10.4	22.7
51-60	1	3	1	1	0	2014	5	50.43	6.4	0	0.394	2.77	0.647	0.381	0.147	0.411	21.5	8.3	23.2
51-60	1	3	1	1	1	2015	4	35.25	10.6	0	0.206	1.94	0.688	0.383	0.239	0.401	21.4	13.5	22.4
51-60	1	3	1	1	0	2018	1	30.15	5.8	0	0.28	2.19	0.736	0.392	0.222	0.414	21.1	12.3	22.2
51-60	1	3	1	1	0	2003	16	40.67	7.5	0	0.231	2.18	0.612	0.452	0.189	0.418	18.5	8.6	17.8
51-60	1	3	1	1	1	2015	4	39.25	6.4	0	0.238	2.61	0.438	0.316	0.118	0.341	17.7	7	19.1
51-60	1	4	1	1	1	2009	10	26.5	7.6	0	0.199	1.95	0.654	0.35	0.165	0.374	19.6	10	20.8
51-60	0	3	1	1	1	1998	21	36.03	6.6	0	0.294	2.75	0.489	0.381	0.175	0.407	20.4	10.3	21.6
51-60	0	3	0	0	0	2017	2	41.46	7.8	0	0.051	1.16	0.471	0.308	0.128	0.331	16.8	7.4	18
51-60	1	3	0	1	0	2019	0	30.44	6.1	0	0.164	1.85	0.603	0.318	0.176	0.335	17	10.5	17.8
51-60	1	3	0	1	1	2015	4	31.57	7.2	0	0.282	2.34	0.644	0.353	0.188	0.374	18.4	10	19.5
51-60	1	3	0	0	0	2018	1	29.64	5.6	0	0.268	2.38	0.592	0.354	0.142	0.38	19.1	8.3	20.4
51-60	0	1	0	0	0	2012	7	28.51	7.9	0	0.12	1.52	0.647	0.359	0.247	0.373	20.3	13.3	21.2
51-60	0	3	0	1	0	2011	8	26.13	6.6	0	0.604	3.42	0.65	0.361	0.097	0.395	20	5.6	21.8
51-60	0	4	0	0	1	2011	8	35.54	6.5	0	0.562	3.38	0.618	0.373	0.074	0.411	19.9	4.3	21.9
51-60	0	3	0	1	1	2003	16	32	10.2	0	0.401	2.71	0.689	0.376	0.16	0.405	20.6	8.6	22.2
51-60	1	2	0	0	1	2017	2	33.34	16.8	1	0.28	2.42	0.599	0.38	0.198	0.404	21.3	11	22.7
51-60	0	3	0	0	0	2017	2	37.99	8.6	0	0.305	2.35	0.694	0.385	0.195	0.409	21.1	10.9	22.4
51-60	1	3	0	1	1	2007	12	39.67	6.9	0	0.314	2.42	0.675	0.385	0.214	0.407	21.5	12.4	22.7
51-60	0	5	0	1	0	2003	16	32.84	5.9	0	0.24	2.36	0.54	0.386	0.399	0.385	21.5	22.9	21.3
51-60	1	2	0	1	0	2017	2	44.59	12.5	1	0.315	2.35	0.716	0.391	0.193	0.416	22.2	11.3	23.6
51-60	0	3	0	1	1	2013	6	37.6	7.1	0	0.219	2.01	0.677	0.404	0.259	0.422	21.8	14.3	22.8
51-60	1	3	1	0	0	2018	1	35.39	7.8	0	0.24	2.24	0.61	0.321	0.332	0.32	18	18.7	17.8
51-60	0	3	1	0	0	2015	4	41.19	6.2	0	0.397	2.58	0.749	0.468	0.209	0.457	19.2	9.5	19.1
51-60	0	2	1	1	1	2008	11	35.35	6.9	0	0.39	3.03	0.53	0.094	0.015	0.105	5	1	5.5
51-60	1	4	1	1	1	2009	10	21.75	10.7	1	0.583	3.17	0.729	0.336	0.056	0.374	18.2	3.2	20.3
51-60	1	4	1	0	1	2004	15	23.35	9.6	1	0.185	1.93	0.627	0.367	0.213	0.386	19.3	12	20.2
51-60	1	3	0	0	0	2016	3	35.02	7.2	0	0.331	2.8	0.53	0.304	0.115	0.327	16.3	6.7	17.5
51-60	1	3	0	1	0	2008	11	36.54	9.6	1	0.308	2.36	0.695	0.323	0.108	0.351	17.4	6.4	18.8
51-60	0	4	0	1	1	2009	10	28.69	10.5	0	0.135	1.75	0.555	0.331	0.175	0.351	17.4	9.7	18.4
51-60	0	4	0	1	1	2003	16	28.33	8.1	0	0.347	3.03	0.475	0.334	0.13	0.36	19	7.9	20.4
51-60	0	5	0	1	0	2016	3	38.49	10.2	0	0.092	1.72	0.391	0.335	0.066	0.37	18	3.6	19.9
51-60	0	3	0	1	1	2008	11	33.98	7.1	0	0.449	2.88	0.679	0.337	0.124	0.366	18.4	7.2	19.9
51-60	0	3	0	1	0	2009	10	36.94	10.4	1	0.397	2.93	0.58	0.343	0.109	0.372	18.4	5.7	20
51-60	1	1	0	0	0	2017	2	56.87	10.2	0	0.128	1.52	0.696	0.344	0.201	0.362	20.2	12.2	21.2
51-60	0	4	0	1	0	2018	1	33.18	6.6	0	0.265	2.42	0.569	0.353	0.179	0.375	19.5	9.5	20.7
51-60	0	3	0	0	0	2014	5	26.47	5.8	0	0.178	1.86	0.652	0.361	0.235	0.377	19.9	13.4	20.8
51-60	0	3	0	0	1	2015	4	32.24	6.7	0	0.16	1.95	0.52	0.363	0.392	0.359	20.6	22.5	20.4
51-60	1	4	0	0	1	2010	9	25.06	6.8	0	0.223	2.21	0.576	0.365	0.234	0.382	19.9	12.7	20.8
51-60	0	5	0	1	1	1998	21	29.15	7.4	1	0.507	2.8	0.815	0.366	0.107	0.4	19.8	5.9	21.6
51-60	1	3	0	0	1	2013	6	27.59	9	0	0.27	2.4	0.58	0.367	0.372	0.366	20.2	21.1	20.1
51-60	1	3	0	1	0	2017	2	25.74	6.2	0	0.381	2.82	0.602	0.372	0.128	0.403	20.8	7.7	22.5
51-60	1	3	0	1	1	2014	5	34.66	6.7	0	0.227	2.01	0.706	0.374	0.202	0.397	21.4	11.7	22.7
51-60	0	1	0	1	0	2017	2	43.42	11.4	0	0.365	2.63	0.665	0.374	0.136	0.404	20.1	7.6	21.6
51-60	0	4	0	0	1	2015	4	26.2	6	0	0.333	2.31	0.785	0.374	0.174	0.4	20.7	9.5	22.2
51-60	0	3	0	0	0	2015	4	28.22	9	0	0.298	2.48	0.611	0.376	0.192	0.4	20.5	10.9	21.7
51-60	1	2	0	1	1	2011	8	30.78	11.9	0	0.214	1.89	0.756	0.377	0.223	0.397	20.8	12.8	21.8
51-60	0	3	0	1	0	2010	9	27.38	11.6	0	0.508	3.15	0.642	0.38	0.113	0.414	20.7	6.2	22.6
51-60	1	4	0	0	0	2017	2	26.41	6.8	0	0.397	2.81	0.631	0.383	0.134	0.415	21.3	7.3	23
51-60	0	5	0	1	1	2017	2	29.97	6	0	0.302	2.58	0.572	0.384	0.212	0.405	21.2	11.4	22.4
51-60	0	3	0	1	1	2017	2	37.89	6.6	0	0.334	2.45	0.697	0.386	0.176	0.414	21.8	10	23.4
51-60	0	3	0	1	1	2009	10	57.19	8	0	0.22	2.21	0.566	0.391	0.213	0.413	21.6	11.8	22.9
51-60	1	4	1	1	1	2017	2	26.99	6.7	0	0.331	2.54	0.648	0.378	0.167	0.404	20.8	9.5	22.2
51-60	1	4	1	1	0	2014	5	30.66	7	1	0.241	2.3	0.573	0.38	0.204	0.402	21	11.1	22.2
51-60	1	1	1	1	1	2014	5	36.86	10	0	0.196	1.87	0.703	0.406	0.289	0.421	22.6	16	23.4
51-60	1	4	1	1	1	2009	10	32.98	6.8	1	0.386	3.04	0.523	0.359	0.098	0.393	20.6	6.4	22.5
51-60	1	1	1	1	0	2017	2	49.19	7.7	0	0.147	1.6	0.72	0.35	0.269	0.36	18.8	15.4	19.2
51-60	1	1	0	0	0	2015	4	26.1	7.2	0	0.12	1.65	0.551	0.299	0.232	0.307	15.8	12.7	16.2
51-60	0	2	0	1	1	2013	6	49.09	6.4	0	0.396	4.36	0.262	0.331	0.086	0.363	18.7	5.3	20.4
51-60	0	3	0	0	0	2016	3	41.14	8.9	0	0.538	3.31	0.618	0.333	0.091	0.364	18.6	5.2	20.3
51-60	0	3	0	0	1	2006	13	33.34	7	0	0.237	2.17	0.633	0.343	0.192	0.363	18.3	10.8	19.3
51-60	1	4	0	1	0	2018	1	24.54	5.8	0	0.331	2.59	0.619	0.346	0.133	0.375	19.9	8.3	21.4
51-60	0	3	0	1	1	2013	6	31.97	7.4	0	0.437	3.08	0.581	0.349	0.12	0.378	19.2	6.7	20.8
51-60	0	3	0	1	0	2008	11	24.84	6.5	0	0.398	2.59	0.744	0.351	0.13	0.379	19.8	7.6	21.3
51-60	0	4	0	1	1	2013	6	23.18	7.6	1	0.437	3.37	0.485	0.355	0.121	0.384	18.6	6.5	20.1
51-60	1	1	0	0	1	2017	2	32.17	10.3	0	0.32	2.45	0.669	0.357	0.17	0.381	20.4	10.3	21.7
51-60	0	4	0	1	0	2018	1	28.96	6.5	0	0.453	2.73	0.762	0.362	0.126	0.391	20.8	7.5	22.4
51-60	1	3	0	0	0	2018	1	32.11	7	0	0.294	2.7	0.505	0.362	0.176	0.386	19.9	9.6	21.2
51-60	1	3	0	0	1	2018	1	38.96	5.9	0	0.328	2.49	0.666	0.364	0.168	0.389	20.1	9.6	21.5
51-60	0	4	0	1	1	2013	6	29.18	6.7	1	0.231	2.14	0.634	0.371	0.233	0.389	20.2	12.3	21.2
51-60	1	3	0	0	0	2009	10	26	8.4	0	0.361	2.64	0.652	0.374	0.143	0.404	20.6	7.8	22.2
51-60	0	5	0	0	0	2017	2	26.4	6.5	0	0.333	2.57	0.631	0.374	0.157	0.402	20.3	8.2	21.8
51-60	0	3	0	0	1	2013	6	39.06	9.5	0	0.348	2.47	0.715	0.376	0.169	0.405	21.4	10.3	22.9
51-60	1	4	0	0	1	1998	21	26.6	7.2	0	0.506	3.13	0.649	0.383	0.101	0.419	21.3	5.6	23.3
51-60	0	3	0	1	0	2013	6	39.6	6.6	0	0.518	3.08	0.684	0.383	0.11	0.419	21	6.3	22.9
51-60	1	4	0	0	1	2007	12	22.7	6.5	0	0.2	1.81	0.77	0.388	0.245	0.406	21.9	14.6	22.8
51-60	1	3	0	0	0	1998	21	29.6	10.2	0	0.215	2.01	0.672	0.395	0.218	0.417	22.2	12.7	23.4
51-60	0	3	0	1	1	2001	18	38.11	5.5	1	0.195	1.88	0.694	0.396	0.26	0.413	21.4	13.7	22.3
51-60	1	3	1	1	1	2013	6	41.3	6.6	0	0.2	2.01	0.619	0.336	0.207	0.353	17.6	11.3	18.4
51-60	1	5	1	1	0	2016	3	27.07	7	0	0.294	2.33	0.681	0.337	0.156	0.361	18.7	9.2	19.9
51-60	1	3	1	1	1	2013	6	36.41	10.7	0	0.164	1.85	0.606	0.364	0.253	0.379	20.8	14.5	21.6
51-60	0	3	1	0	1	2009	10	27.7	8.3	1	0.287	2.34	0.657	0.375	0.175	0.4	21.4	10.5	22.8
51-60	1	3	1	1	0	2013	6	33.93	7.5	0	0.217	2.14	0.597	0.39	0.229	0.411	21.6	13.3	22.7
51-60	1	2	1	0	1	2014	5	28.09	8.4	0	0.437	3.41	0.473	0.472	0.218	0.453	19	9.8	18.9
51-60	0	5	1	1	1	1993	26	41.02	14.1	0	0.499	2.93	0.733	0.305	0.086	0.332	16.8	4.9	18.3
51-60	1	3	1	0	1	1997	22	36.44	7.9	0	0.211	1.96	0.692	0.328	0.153	0.35	18.8	9.3	20.1
51-60	1	3	1	0	1	2013	6	28.58	6.3	0	0.239	2.07	0.701	0.37	0.184	0.394	21.4	10.8	22.7
51-60	0	3	0	1	1	2005	14	22.5	13.8	0	0.37	3.16	0.47	0.295	0.102	0.319	16.2	6.3	17.5
51-60	1	3	0	1	0	2013	6	30.76	7.3	0	0.376	2.83	0.588	0.323	0.15	0.345	17.2	8.5	18.3
51-60	0	3	0	1	1	2011	8	36.51	6.4	0	0.273	2.24	0.681	0.329	0.133	0.353	17.7	7.1	19
51-60	0	4	0	0	0	2015	4	28.7	6.9	0	0.295	2.36	0.667	0.329	0.145	0.354	18.2	8.1	19.6
51-60	0	4	0	0	0	2005	14	20.7	6.1	0	0.316	2.92	0.467	0.334	0.115	0.362	18.5	7.2	20
51-60	0	3	0	1	0	2013	6	29.03	7.3	0	0.23	2.25	0.56	0.334	0.174	0.355	17.9	9.6	19
51-60	0	3	0	1	1	2014	5	40.28	8.6	0	0.326	2.75	0.543	0.335	0.137	0.361	18.4	7.3	19.9
51-60	1	3	0	1	1	2010	9	30.07	8	1	0.217	2.13	0.6	0.337	0.189	0.355	18.5	10.5	19.5
51-60	1	4	0	1	1	2003	16	25.54	9.8	0	0.398	2.65	0.714	0.338	0.125	0.365	18.3	7.2	19.7
51-60	1	4	0	1	1	2017	2	25.1	6.6	0	0.199	2.19	0.523	0.346	0.19	0.365	19.4	11.4	20.4
51-60	0	3	0	0	0	2010	9	28.32	8.8	0	0.359	2.52	0.71	0.347	0.128	0.375	19.7	7.4	21.3
51-60	1	3	0	1	1	2014	5	31.54	5.7	0	0.289	2.42	0.623	0.349	0.153	0.373	18.4	8.2	19.7
51-60	1	3	0	1	1	2019	0	31.63	5.4	0	0.378	2.48	0.775	0.357	0.143	0.384	19.5	8.5	20.9
51-60	1	4	0	1	0	2013	6	26.92	8.7	0	0.116	1.5	0.643	0.357	0.279	0.367	19.4	15.2	20
51-60	0	4	0	1	0	2015	4	30.44	8	0	0.445	3.12	0.573	0.358	0.132	0.388	19	6.8	20.6
51-60	0	3	0	1	1	2007	12	40.96	6.1	0	0.219	1.85	0.804	0.361	0.226	0.379	20	12.9	21
51-60	0	3	0	0	0	2008	11	22.78	11.5	1	0.04	1.41	0.28	0.364	0.344	0.366	20.3	18.8	20.5
51-60	1	3	0	0	0	2011	8	28.61	5.5	0	0.15	1.82	0.569	0.365	0.205	0.385	19.2	11.8	20.1
51-60	0	4	0	1	0	2015	4	31.09	6.7	0	0.524	2.97	0.746	0.367	0.13	0.397	20.2	6.9	21.9
51-60	0	5	0	0	0	2005	14	20.65	7.7	0	0.223	2.08	0.649	0.38	0.2	0.402	21.6	12	22.8
51-60	0	3	0	0	1	2016	3	28.87	6.2	0	0.323	2.52	0.638	0.381	0.173	0.407	20.7	9.6	22.1
51-60	1	3	0	0	0	2005	14	29.4	6.1	1	0.242	2.41	0.524	0.39	0.221	0.412	22.4	12.8	23.6
51-60	1	2	0	1	1	2015	4	22.86	6.3	0	0.142	1.65	0.66	0.396	0.29	0.41	22.5	16.1	23.3
51-60	1	1	1	1	1	2017	2	36.89	6.2	0	0.096	1.57	0.49	0.283	0.209	0.293	15.6	11.9	16.1
51-60	1	4	1	0	1	2013	6	24.61	7.9	0	0.31	2.63	0.56	0.305	0.107	0.332	16.8	6.2	18.2
51-60	1	4	1	1	1	2012	7	27.38	8.2	0	0.77	5.81	0.287	0.361	0.078	0.397	19.1	4	21.1
51-60	1	4	1	1	1	2006	13	24.21	5.6	0	0.295	2.27	0.717	0.345	0.129	0.372	19.4	7.8	20.9
51-60	0	3	1	0	1	2016	3	29.82	6.4	1	0.405	2.91	0.599	0.347	0.105	0.378	19.2	6.1	20.8
51-60	1	2	1	1	1	2008	11	30.57	5.7	0	0.314	2.61	0.581	0.35	0.159	0.374	19.9	9.4	21.2
51-60	0	3	1	1	1	2012	7	36.99	7	0	0.368	2.88	0.557	0.352	0.102	0.384	20.2	6.5	21.9
51-60	1	2	1	1	0	2017	2	57.79	7	0	0.289	2.14	0.795	0.356	0.175	0.379	20.7	11.3	21.9
51-60	1	3	1	0	0	2012	7	21.29	9	1	0.459	3.09	0.603	0.421	0.135	0.439	17.4	5.9	18.5
51-60	1	2	0	1	1	2014	5	31.09	7.4	0	0.162	3.04	0.221	0.266	0.025	0.297	15.5	1.5	17.3
51-60	1	4	0	0	0	2015	4	22.8	8	0	0.404	2.99	0.568	0.298	0.087	0.324	16.7	5	18.1
51-60	1	3	0	1	1	2014	5	29.97	8.7	0	0.341	2.41	0.735	0.304	0.132	0.326	17.2	8	18.4
51-60	0	3	0	1	0	2016	3	39.38	6.8	0	0.532	3.08	0.706	0.322	0.073	0.354	17.5	3.9	19.2
51-60	1	3	0	1	1	2008	11	38.43	7	0	0.331	2.53	0.651	0.324	0.105	0.353	18.4	6.6	19.9
51-60	0	3	0	0	1	2014	5	39.61	9	0	0.262	2.34	0.603	0.326	0.157	0.348	18.4	9.5	19.6
51-60	1	3	0	1	0	2011	8	31.95	8.4	1	0.342	2.66	0.608	0.334	0.11	0.362	17.7	6.7	19.1
51-60	1	3	0	0	1	2012	7	25.36	6.3	0	0.04	1.23	0.28	0.335	0.288	0.341	18.2	15.7	18.5
51-60	1	3	0	0	0	2018	1	30.5	12.5	0	0.247	2.31	0.58	0.347	0.162	0.371	19.8	9.7	21.1
51-60	0	3	0	1	1	2010	9	25.84	7	0	0.27	2.65	0.48	0.348	0.389	0.343	18.5	22.1	18.1
51-60	1	4	0	0	1	2009	10	24.31	6.9	0	0.419	3.37	0.463	0.354	0.105	0.385	19.6	6	21.3
51-60	0	4	0	0	1	2015	4	22.89	6.1	0	0.305	2.33	0.706	0.363	0.166	0.388	19.8	9.9	21.1
51-60	0	3	0	1	1	2011	8	32.07	8.2	0	0.557	3.07	0.742	0.367	0.092	0.404	19.8	5.2	21.7
51-60	0	3	0	0	1	2007	12	31.27	6.9	0	0.352	2.56	0.674	0.37	0.166	0.397	20.5	9.3	22
51-60	0	4	0	1	1	2015	4	24.95	7.2	0	0.254	2.15	0.69	0.373	0.199	0.396	20.1	11.5	21.2
51-60	1	3	0	0	0	2003	16	29.26	10.5	0	0.201	1.9	0.701	0.374	0.23	0.392	21	13.6	22
51-60	1	3	0	1	1	2018	1	34.22	6.7	0	0.539	3.29	0.626	0.376	0.091	0.412	21.3	5.4	23.3
51-60	1	3	0	1	1	2012	7	29.61	8.6	0	0.44	2.89	0.663	0.376	0.132	0.407	21.3	7.7	23
51-60	1	2	0	1	1	2017	2	33.82	6.6	0	0.265	2.13	0.737	0.376	0.206	0.398	21.6	12.5	22.7
51-60	0	3	0	1	1	2001	18	38.58	8.9	1	0.464	2.92	0.685	0.38	0.123	0.412	20.2	6.3	22
51-60	1	3	0	0	0	2018	1	27.99	6.5	0	0.379	2.55	0.732	0.386	0.166	0.414	21.2	9.2	22.7
51-60	1	2	0	1	0	2012	7	31.93	8	0	0.235	1.96	0.77	0.39	0.211	0.412	21.8	12.3	23
51-60	0	4	0	1	0	2017	2	25.93	6.4	0	0.379	2.42	0.816	0.448	0.173	0.432	17.9	7.7	18
51-60	1	5	1	0	1	2014	5	28.58	6.4	0	0.572	3.17	0.713	0.35	0.075	0.385	19.9	4.6	21.8
51-60	1	1	1	1	1	2018	1	27.76	11.6	0	0.224	2.14	0.613	0.352	0.199	0.371	19.6	12	20.6
51-60	0	3	1	1	1	2018	1	27.1	7	0	0.378	2.58	0.714	0.376	0.162	0.404	21	9.1	22.5
51-60	1	3	1	1	1	2018	1	28.66	12.2	1	0.432	3.21	0.527	0.391	0.166	0.42	22	9.1	23.6
51-60	1	4	1	1	1	2004	15	24.25	7	0	0.43	3.32	0.49	0.4	0.403	0.4	21.5	21.9	21.4
51-60	1	4	1	0	1	2017	2	25.3	6.4	0	0.25	2.02	0.769	0.466	0.266	0.46	18.9	11.3	19.4
51-60	1	4	1	1	1	2015	4	25.02	6.6	1	0.209	1.93	0.709	0.391	0.243	0.41	21.8	13.9	22.8
51-60	1	3	1	1	0	2009	10	30.98	11.3	0	0.218	1.94	0.729	0.394	0.226	0.416	21.5	12.6	22.7
51-60	0	3	1	1	1	1995	24	31.91	8.1	1	0.3	2.71	0.52	0.161	0.07	0.173	8.1	4.1	8.6
51-60	1	2	1	1	0	2018	1	49.19	14.4	1	0.43	3.33	0.49	0.332	0.363	0.328	18.9	20.5	18.7
51-60	0	2	1	1	1	1983	36	21.97	7.5	0	0.369	2.61	0.681	0.344	0.142	0.37	18.7	8	20
51-60	1	1	1	1	0	2018	1	37.1	6.6	0	0.425	2.76	0.701	0.36	0.133	0.388	19.9	7.5	21.5
51-60	1	4	1	0	0	2015	4	25.09	8.3	0	0.209	2.14	0.572	0.364	0.231	0.381	19.9	12.4	20.8
51-60	0	3	1	0	1	2007	12	32.18	6	0	0.245	2.42	0.524	0.381	0.182	0.406	21.4	10.7	22.8
51-60	1	3	1	0	0	2018	1	30.65	7	0	0.187	1.71	0.797	0.397	0.256	0.415	22.5	14.4	23.5
51-60	1	3	0	1	1	2009	10	29.34	12.5	1	0.43	3.43	0.46	0.31	0.097	0.337	16.8	5.2	18.3
51-60	1	5	0	1	1	2010	9	28.04	11	0	0.141	1.96	0.463	0.337	0.219	0.352	18.7	12.7	19.5
51-60	0	3	0	1	1	2010	9	31.95	13.8	1	0.452	3.35	0.505	0.34	0.119	0.37	18.5	6.8	20.1
51-60	0	3	0	1	0	2004	15	27.63	10.2	1	0.794	4.17	0.575	0.342	0.06	0.378	17.7	3	19.5
51-60	1	1	0	1	1	2013	6	60.25	6.7	0	0.278	2.23	0.701	0.347	0.191	0.367	18.9	10.8	19.9
51-60	0	3	0	1	0	2014	5	34.23	6.9	0	0.368	2.52	0.728	0.353	0.152	0.378	19.6	9	21
51-60	1	5	0	0	0	2018	1	29.63	6.9	0	0.275	2.12	0.766	0.353	0.178	0.375	20.3	10.3	21.5
51-60	1	3	0	1	0	2015	4	35.17	6.4	0	0.255	1.99	0.808	0.356	0.191	0.378	19.1	10.9	20.1
51-60	0	5	0	1	1	2017	2	40.27	6.8	0	0.266	2.15	0.72	0.362	0.183	0.385	20.2	10.9	21.4
51-60	0	4	0	0	0	2018	1	22.9	14.9	0	0.285	2.47	0.588	0.369	0.181	0.392	19.8	10.5	21
51-60	0	3	0	1	0	2017	2	27.95	6.6	0	0.363	2.63	0.659	0.37	0.148	0.398	21.3	8.3	23
51-60	1	3	0	0	0	2016	3	38.38	7.1	0	0.301	2.41	0.649	0.37	0.169	0.395	20.6	9.5	22
51-60	1	4	0	1	1	2007	12	30.94	7.2	0	0.247	2.13	0.684	0.372	0.228	0.391	19.8	11.9	20.9
51-60	0	3	0	0	0	2007	12	26.72	9	0	0.355	2.85	0.549	0.372	0.166	0.399	20.3	9.1	21.7
51-60	0	3	0	0	1	2013	6	35.33	7.7	0	0.441	2.8	0.705	0.387	0.144	0.417	20.3	7.6	21.9
51-60	1	3	1	1	1	2000	19	36.04	6.9	1	0.47	3.02	0.64	0.287	0.111	0.31	15.5	6.5	16.6
51-60	1	4	1	1	0	2018	1	27.96	7.1	0	0.425	2.77	0.696	0.323	0.076	0.355	18.3	4.9	20.1
51-60	1	4	1	1	1	2009	10	31.08	9.7	0	0.148	1.7	0.646	0.346	0.223	0.362	18.9	11.8	19.8
51-60	1	3	1	1	1	2018	1	24.24	12.8	0	0.319	2.37	0.713	0.35	0.144	0.376	19.6	8.6	21
51-60	1	4	1	1	1	2010	9	20.53	6.8	0	0.37	2.79	0.598	0.353	0.141	0.38	19.7	7.8	21.2
51-60	1	3	1	1	0	2007	12	39.24	10	0	0.343	2.43	0.73	0.357	0.154	0.383	19.7	8.7	21.2
51-60	0	1	1	1	0	2017	2	44.61	7.2	1	0.308	2.42	0.662	0.358	0.151	0.384	20.1	8.5	21.6
51-60	0	4	1	1	0	2016	3	33.92	7.3	0	0.32	2.66	0.569	0.36	0.113	0.391	20.5	7.4	22.2
51-60	1	5	1	1	1	2014	5	30.21	6.4	0	0.27	2.48	0.549	0.36	0.185	0.383	19.9	10.2	21.1
51-60	1	4	1	1	1	2000	19	25.36	9.2	1	0.384	2.71	0.656	0.363	0.153	0.389	19.5	8.3	20.9
51-60	0	3	1	1	1	2011	8	42.43	11.7	0	0.268	2.13	0.738	0.366	0.185	0.389	20.8	10.7	22.1
51-60	1	3	1	0	0	2017	2	43.06	11.9	1	0.399	2.73	0.673	0.369	0.127	0.4	19.6	7.1	21.2
51-60	1	4	1	0	0	2014	5	26.34	6.2	0	0.184	1.88	0.652	0.372	0.221	0.392	20.2	12.4	21.1
51-60	1	4	1	0	1	2010	9	27.75	6.4	0	0.182	2.05	0.544	0.38	0.224	0.4	20.9	12.7	22
51-60	1	5	1	0	0	2016	3	33.62	12.6	0	0.172	1.97	0.556	0.393	0.246	0.412	21.8	13.8	22.8
51-60	1	1	1	0	1	2018	1	21.74	6.7	0	0.425	3.28	0.498	0.454	0.173	0.427	17.9	7.7	17.6
51-60	1	2	1	1	1	2018	1	19.02	12.2	0	0.501	3.5	0.513	0.31	0.064	0.341	17	3.8	18.7
51-60	1	4	1	1	0	2007	12	24.02	7.4	0	0.206	2.06	0.61	0.312	0.14	0.334	17.1	7.9	18.3
51-60	0	5	1	1	1	2008	11	37.32	13.5	1	0.292	2.21	0.75	0.357	0.182	0.38	19.5	10.4	20.7
51-60	1	1	1	0	0	2013	6	22.27	8.1	0	0.224	2	0.705	0.364	0.206	0.384	20.8	12.4	21.8
51-60	0	5	1	1	1	2015	4	42.76	9.2	0	0.232	2.02	0.716	0.365	0.21	0.384	20.4	11.8	21.5
51-60	1	3	0	0	1	2014	5	28.37	9.4	0	0.21	2.32	0.493	0.315	0.138	0.337	17.5	8.5	18.6
51-60	1	3	0	0	1	2008	11	26.24	10.2	0	0.253	2.26	0.622	0.318	0.153	0.339	18.2	9.5	19.3
51-60	1	3	0	1	1	2015	4	32.65	6.5	0	0.262	2.33	0.606	0.321	0.153	0.343	17.4	9.4	18.5
51-60	0	4	0	1	1	2001	18	26.07	6.8	1	0.173	1.97	0.56	0.326	0.206	0.342	17.9	12	18.7
51-60	1	3	0	1	1	2016	3	28.28	6.4	0	0.254	2.62	0.467	0.333	0.145	0.357	18	8.1	19.2
51-60	0	3	0	0	1	2015	4	27.64	13.5	0	0.475	2.99	0.666	0.333	0.11	0.363	18	6.4	19.5
51-60	1	1	0	1	1	2016	3	26	5.8	0	0.13	1.63	0.611	0.339	0.197	0.356	19.4	12.1	20.3
51-60	0	3	0	1	0	2000	19	32.12	8.3	1	0.403	2.7	0.692	0.342	0.13	0.37	18.4	7	19.9
51-60	1	3	0	0	1	2015	4	27.19	7	0	0.463	2.87	0.709	0.345	0.106	0.377	19.3	6.1	21
51-60	0	4	0	1	1	2007	12	25.91	7.3	1	0.322	2.68	0.564	0.345	0.159	0.369	19.1	9.3	20.4
51-60	1	5	0	1	0	2019	0	28.81	9.6	0	0.256	2.18	0.679	0.346	0.186	0.367	19	10.7	20.1
51-60	0	4	0	0	1	2014	5	23.88	6.7	0	0.574	3.03	0.784	0.347	0.065	0.383	19.6	4	21.6
51-60	0	3	0	1	1	2015	4	43.05	8.4	0	0.189	1.93	0.635	0.348	0.222	0.364	19.8	12.8	20.7
51-60	1	1	0	1	1	2009	10	33.8	8.1	0	0.271	2.19	0.708	0.354	0.186	0.375	20.2	10.7	21.4
51-60	0	5	0	1	1	2017	2	36.8	8	1	0.182	1.91	0.624	0.356	0.22	0.373	19.2	12.2	20
51-60	0	3	0	1	1	2011	8	27.98	7.7	0	0.38	2.53	0.742	0.358	0.137	0.39	20.4	8.2	22.1
51-60	0	1	0	1	1	1997	22	54.39	7.9	0	0.121	1.58	0.612	0.359	0.264	0.371	20.8	15.6	21.5
51-60	0	4	0	0	1	2014	5	22.9	6.7	0	0.31	2.31	0.729	0.361	0.177	0.385	19.9	9.5	21.2
51-60	1	4	0	1	1	2008	11	25.93	11.2	0	0.256	2.25	0.632	0.362	0.174	0.385	20.9	10.9	22.1
51-60	0	4	0	1	1	2015	4	26.26	6.6	0	0.324	2.93	0.474	0.363	0.172	0.388	20.2	8.7	21.7
51-60	0	3	0	1	0	2004	15	25.19	7.9	0	0.378	2.58	0.714	0.368	0.148	0.395	18.9	7.7	20.3
51-60	0	1	0	1	1	2005	14	34.3	7.8	0	0.295	2.37	0.662	0.374	0.168	0.401	20.6	9.8	22
51-60	1	3	0	1	1	2010	9	36.22	6.1	0	0.255	2.49	0.518	0.375	0.197	0.398	20.9	11.7	22.1
51-60	0	3	0	1	1	2011	8	27.42	8	0	0.329	2.42	0.707	0.375	0.17	0.401	21.2	9.7	22.7
51-60	0	4	0	1	1	2014	5	20.52	7.3	0	0.4	2.54	0.779	0.384	0.154	0.413	21.2	8.4	22.8
51-60	1	3	0	0	1	2013	6	35.13	7.5	1	0.332	2.57	0.629	0.39	0.181	0.416	21.2	10.4	22.6
51-60	1	5	0	1	0	2014	5	21.86	6.8	0	0.144	1.55	0.755	0.406	0.296	0.42	22.7	16.5	23.5
51-60	1	4	0	1	1	2008	11	24.95	6.3	0	0.218	1.9	0.761	0.41	0.209	0.396	17	9.6	16.7
51-60	0	3	0	0	1	1981	38	33.4	6.7	0	0.439	3.58	0.43	0.417	0.085	0.349	16.7	4.4	14.8
51-60	1	3	0	1	1	2011	8	28.91	5.8	0	0.378	2.54	0.738	0.428	0.143	0.391	17.4	6.6	16.4
51-60	1	4	1	1	0	2017	2	25.5	6.6	0	0.316	2.53	0.622	0.354	0.111	0.385	19.9	7	21.5
51-60	0	3	1	1	1	2011	8	48.74	6.5	0	0.516	3.17	0.644	0.358	0.086	0.393	20.3	5.4	22.2
51-60	1	1	1	0	0	2013	6	39.68	8.1	0	0.351	3.27	0.414	0.362	0.153	0.388	20.5	9.1	22
51-60	0	2	1	0	0	2015	4	32.79	7.6	0	0.501	3.03	0.685	0.37	0.111	0.402	20.5	6.2	22.3
51-60	1	3	1	0	1	2017	2	29.77	13.7	1	0.198	2.01	0.613	0.389	0.241	0.407	21.6	14	22.5
51-60	1	1	1	1	1	2013	6	38.29	9.7	1	0.118	1.39	0.77	0.368	0.268	0.38	20.3	14.6	21
51-60	1	3	1	0	0	2007	12	27.14	11.8	0	0.046	1.05	0.528	0.24	0.081	0.26	12.9	4.9	13.9
51-60	0	2	1	0	1	2013	6	28.87	6.4	0	0.393	2.71	0.674	0.325	0.122	0.35	17.5	6.6	18.9
51-60	1	2	1	0	0	2018	1	20.92	6	0	0.084	1.63	0.4	0.346	0.185	0.367	19.4	10.9	20.4
51-60	0	2	1	1	0	2013	6	29.91	6.9	0	0.365	2.49	0.74	0.357	0.135	0.385	20.7	8.1	22.3
51-60	1	3	1	1	1	2017	2	34.67	6.7	0	0.244	2.05	0.732	0.366	0.188	0.388	21.1	10.5	22.4
61-70	0	3	0	1	1	2015	4	58.8	6.2	0	0.109	1.94	0.364	0.251	0.131	0.267	14.1	8.3	14.9
51-60	0	3	0	1	1	2014	5	24.86	7.8	0	0.093	1.56	0.48	0.254	0.052	0.279	13.7	2.8	15
51-60	1	3	0	1	1	2018	1	34.94	9.2	0	0.297	2.32	0.694	0.288	0.108	0.311	15.7	6.5	16.9
51-60	1	2	0	1	1	2015	4	53.38	6.3	0	0.39	2.83	0.611	0.304	0.102	0.329	16.6	6.1	17.9
51-60	0	3	0	1	1	2006	13	36.77	6.7	1	0.472	3.28	0.55	0.314	0.067	0.346	17.2	3.8	19
61-70	0	3	0	0	0	2015	4	35.42	6.5	0	0.32	2.49	0.648	0.325	0.134	0.349	18.1	8.1	19.4
61-70	0	4	0	1	1	2008	11	22.9	13.3	1	0.056	0.97	0.739	0.327	0.03	0.264	13.7	1.4	11.3
51-60	0	2	0	1	0	1994	25	29.45	10	1	0.546	4.38	0.357	0.328	0.141	0.352	17.9	7.4	19.2
51-60	1	4	0	1	1	2002	17	28.02	5.9	1	0.211	2.22	0.536	0.334	0.185	0.352	17.6	10.3	18.5
51-60	0	1	0	1	1	2004	15	34.08	8.3	0	0.316	2.52	0.624	0.334	0.127	0.361	18.5	7.4	19.9
51-60	1	4	0	1	1	2017	2	35.36	8.4	0	0.368	2.58	0.696	0.34	0.138	0.366	19.1	8.3	20.5
61-70	0	5	0	1	0	2016	3	39.92	6.6	0	0.235	1.99	0.746	0.348	0.171	0.37	18.9	9.9	20
51-60	1	2	0	1	0	2012	7	29.97	8.6	0	0.252	2.23	0.635	0.352	0.175	0.375	19.6	9.7	20.9
61-70	0	4	0	1	1	1992	27	32.94	6.9	0	0.352	4.63	0.207	0.355	0.113	0.386	19	5.8	20.6
51-60	0	3	0	1	0	2010	9	45.78	7.6	0	0.355	2.5	0.715	0.357	0.165	0.381	19.6	9.7	20.8
51-60	0	3	0	1	0	2019	0	35.58	8.3	1	0.494	3.14	0.629	0.36	0.109	0.392	20	6	21.8
61-70	1	1	0	1	1	2018	1	26.09	7	0	0.231	2.14	0.637	0.362	0.184	0.385	20.3	11.1	21.5
51-60	0	3	0	1	1	2012	7	27.39	6.2	0	0.62	3.81	0.536	0.364	0.07	0.402	19.9	4.3	21.9
51-60	0	4	0	1	0	2017	2	22.68	6.8	0	0.353	2.4	0.766	0.365	0.148	0.394	20.9	9.1	22.4
51-60	0	3	0	1	1	2018	1	28.49	13.7	0	0.049	1.06	0.547	0.367	0.294	0.376	19.6	15	20.2
51-60	1	4	0	1	1	2016	3	31.14	7.6	0	0.444	2.93	0.649	0.367	0.122	0.399	20.1	6.9	21.8
51-60	1	2	0	1	1	2013	6	36.38	7.4	0	0.166	1.88	0.588	0.369	0.232	0.386	21	13.4	21.9
61-70	1	3	0	1	0	2014	5	32.16	9.3	1	0.285	2.46	0.59	0.375	0.177	0.4	20.1	10.1	21.4
61-70	0	1	0	1	1	2015	4	40.72	9.2	0	0.217	2.1	0.618	0.375	0.219	0.396	21	12.5	22.2
51-60	0	3	0	1	1	2002	17	29.99	8.1	1	0.173	1.79	0.681	0.387	0.245	0.405	20.6	12.5	21.6
61-70	0	4	0	1	1	2010	9	20.19	7.5	0	0.278	2.19	0.725	0.426	0.164	0.417	17.3	7.3	17.4
51-60	0	1	0	0	0	2016	3	40.73	5.8	0	0.46	3.32	0.526	0.43	0.085	0.367	17.7	3.8	15.3
51-60	0	4	0	1	1	2016	3	30.09	5.9	0	0.475	3.14	0.604	0.436	0.109	0.411	17.8	5	17.6
61-70	0	2	0	1	1	2013	6	38.54	6	1	0.26	2.5	0.523	0.457	0.193	0.428	19	8.9	18.5
61-70	1	3	1	1	1	2007	12	32.82	8.4	0	0.386	2.67	0.682	0.349	0.143	0.375	19.8	8.5	21.2
51-60	1	3	1	1	1	2013	6	33.63	5.7	0	0.199	2.03	0.606	0.356	0.193	0.377	20.1	11.4	21.2
51-60	1	2	1	1	1	2011	8	34.59	10.1	1	0.087	1.57	0.445	0.275	0.072	0.301	14.6	4.6	15.9
61-70	1	2	1	1	0	2007	12	35.01	6.9	0	0.278	2.36	0.625	0.298	0.16	0.317	15.3	9.2	16.1
51-60	1	1	1	1	1	2009	10	31.9	7.6	0	0.187	2.07	0.549	0.346	0.176	0.367	18.9	10.4	19.9
51-60	1	3	1	1	1	2015	4	33.98	7.1	0	0.194	2.17	0.517	0.372	0.166	0.352	15	7.5	14.5
61-70	0	3	0	1	1	2016	3	32	8.3	0	0.429	4.37	0.283	0.267	0.048	0.295	15	2.9	16.6
61-70	1	4	0	1	1	2013	6	35.18	7.3	0	0.257	2.23	0.652	0.304	0.081	0.332	16.1	4.5	17.5
61-70	0	4	0	0	0	2011	8	28.08	6.7	1	0.211	2.59	0.396	0.307	0.144	0.328	17.2	9	18.2
61-70	1	2	0	0	1	2014	5	24.58	5.9	0	0.279	2.5	0.56	0.311	0.125	0.334	17.3	7.3	18.6
61-70	0	4	0	1	1	2016	3	31.27	5.9	0	0.253	3.16	0.318	0.312	0.142	0.335	17.4	8.2	18.7
61-70	0	4	0	1	1	2007	12	23.24	6.5	0	0.376	2.67	0.662	0.314	0.108	0.341	17.7	6.6	19.1
61-70	0	4	0	0	1	2012	7	24.76	6.5	0	0.536	3.23	0.646	0.342	0.104	0.373	18.9	6	20.6
61-70	0	4	0	1	1	2015	4	19.13	10.5	0	0.537	3.27	0.633	0.343	0.092	0.375	19.3	5.7	21.1
61-70	1	3	0	1	1	1993	26	23.55	8.1	1	0.214	1.98	0.689	0.344	0.184	0.365	19.1	10.5	20.1
61-70	0	4	0	1	1	2013	6	35.86	6.2	0	0.359	2.69	0.621	0.361	0.147	0.389	20	8	21.5
61-70	1	4	0	1	1	2007	12	25.87	7.4	0	0.428	2.99	0.601	0.37	0.131	0.4	20.7	7.6	22.4
61-70	0	4	0	1	1	2015	4	25.68	6.9	0	0.412	2.55	0.799	0.37	0.134	0.4	20.8	7.6	22.5
61-70	1	3	0	1	1	2009	10	32.48	7.7	0	0.317	2.35	0.719	0.372	0.195	0.395	21.3	11.7	22.5
61-70	0	4	0	1	1	2009	10	27.36	8.2	1	0.51	2.86	0.78	0.373	0.104	0.409	21	6.4	22.9
61-70	0	4	0	1	1	2011	8	26.22	6.4	0	0.172	1.88	0.611	0.386	0.253	0.403	21.8	13.8	22.8
61-70	1	3	0	1	1	2015	4	45.02	6.7	0	0.177	1.81	0.678	0.388	0.236	0.407	21.7	13.3	22.7
61-70	0	3	0	1	1	2014	5	30.49	8.5	0	0.436	2.96	0.625	0.389	0.148	0.42	21.4	8	23
61-70	1	3	0	0	0	2013	6	29.85	6	1	0.268	2.31	0.632	0.394	0.12	0.351	16.2	5.8	15
61-70	0	1	0	1	0	2017	2	37.55	8.4	0	0.319	2.29	0.765	0.436	0.164	0.425	17.6	7.5	17.8
61-70	0	3	1	0	0	2009	10	34.07	7.3	1	0.078	1.4	0.502	0.333	0.13	0.36	18.1	8	19.4
61-70	0	3	1	0	1	2012	7	29.65	6.3	0	0.248	2.22	0.636	0.348	0.217	0.365	18.2	11.7	19.1
61-70	1	3	1	1	1	2011	8	35.2	12.8	0	0.042	1.04	0.482	0.352	0.277	0.361	19.2	15.4	19.6
61-70	0	3	1	1	0	2002	17	41.47	7.7	0	0.324	2.3	0.771	0.374	0.163	0.4	20.4	9.1	21.9
61-70	1	3	1	0	1	2018	1	26.45	10.2	0	0.166	1.87	0.596	0.374	0.232	0.392	20.8	13.6	21.7
61-70	1	4	1	1	1	2007	12	25.7	7.7	0	0.335	2.76	0.554	0.377	0.169	0.403	20.5	9.6	21.9
61-70	1	1	1	1	1	2008	11	44.9	7.3	0	0.22	2.09	0.63	0.397	0.233	0.417	22.8	13.6	24
61-70	1	5	1	1	0	2016	3	38.48	6.2	0	0.276	2.22	0.701	0.342	0.156	0.366	18.9	9.1	20.1
61-70	1	3	1	0	1	2009	10	29.79	8.5	1	0.453	2.88	0.684	0.365	0.119	0.397	20.1	7.1	21.8
61-70	0	3	1	1	1	2013	6	30.54	8.7	0	0.218	2.01	0.674	0.382	0.22	0.403	20.4	12.1	21.5
61-70	0	3	0	1	1	1997	22	28.14	7.6	1	0.186	2.91	0.276	0.261	0.08	0.284	13.7	4.5	14.9
61-70	0	4	0	1	1	2003	16	26.08	5.9	0	0.118	1.55	0.616	0.267	0.025	0.132	11.3	1.2	6.1
61-70	0	3	0	1	1	2014	5	39.55	7.7	0	0.332	3.23	0.399	0.291	0.143	0.298	12	6	12.5
61-70	0	4	0	0	0	2016	3	23.25	11.1	0	0.304	2.51	0.606	0.296	0.129	0.317	16.3	7.6	17.4
61-70	1	4	0	0	0	2017	2	28.14	7	0	0.15	2.74	0.25	0.302	0.095	0.328	16	5.5	17.4
61-70	1	3	0	1	1	2007	12	30.4	6.2	0	0.422	2.97	0.6	0.303	0.093	0.332	17.2	6.2	18.7
61-70	1	4	0	1	1	2012	7	33.14	7.7	0	0.223	2.13	0.616	0.312	0.196	0.328	16.9	10.7	17.8
61-70	1	4	0	1	1	2002	17	30.17	6.9	0	0.564	3.86	0.477	0.317	0.051	0.35	17.2	2.9	19
61-70	1	4	0	1	0	2013	6	26.52	5.8	0	0.4	2.93	0.583	0.323	0.109	0.35	18.7	6.9	20.2
61-70	0	3	0	1	1	2012	7	35.15	7	0	0.288	2.37	0.647	0.325	0.13	0.35	18	7.6	19.4
61-70	0	4	0	1	1	2017	2	31.59	7	0	0.498	3.07	0.663	0.331	0.06	0.368	18.1	3.4	20
61-70	0	4	0	1	1	2013	6	19.91	6.2	0	0.352	2.54	0.687	0.334	0.132	0.36	18.3	7.6	19.6
61-70	0	4	0	0	0	2009	10	28.64	6.3	0	0.25	2.01	0.777	0.342	0.153	0.366	18.8	9.2	20.1
61-70	0	3	0	1	1	2018	1	34.75	6.7	0	0.391	2.77	0.642	0.345	0.139	0.372	18.5	8	19.9
61-70	0	5	0	1	0	2007	12	43.22	6.8	0	0.211	1.92	0.722	0.348	0.21	0.365	19.5	12.3	20.4
61-70	1	4	0	1	1	2013	6	31.39	9.4	0	0.517	3.17	0.648	0.351	0.088	0.384	19.2	4.8	21
61-70	0	4	0	0	0	2008	11	21.45	6.2	0	0.294	2.48	0.602	0.355	0.176	0.379	19.6	9.6	20.9
61-70	0	3	0	0	1	2018	1	25.03	6	0	0.384	2.79	0.62	0.358	0.139	0.386	19.9	8.2	21.4
61-70	1	2	0	0	0	2016	3	39.32	8.3	0	0.279	2.34	0.64	0.36	0.181	0.383	20.2	11.2	21.4
61-70	0	1	0	0	0	2010	9	21.71	11.2	1	0.434	2.79	0.698	0.36	0.137	0.389	20	7.7	21.5
61-70	0	3	0	1	1	2018	1	37.3	6.2	0	0.348	2.34	0.8	0.371	0.164	0.397	20.6	9.1	22
61-70	0	3	0	1	1	2010	9	29.41	6.6	1	0.149	1.82	0.567	0.372	0.209	0.393	21	12.4	22.1
61-70	1	3	0	1	1	1997	22	28.13	8.8	1	0.306	2.33	0.711	0.373	0.172	0.399	19.4	9.2	20.7
61-70	0	4	0	1	1	2017	2	24.09	6.6	0	0.333	2.51	0.663	0.377	0.193	0.4	21.2	11.1	22.5
61-70	0	3	0	1	1	2018	1	37.49	7.6	0	0.36	2.65	0.64	0.419	0.164	0.436	17.1	8.1	17.9
61-70	0	3	0	1	1	2012	7	25.44	6.5	0	0.336	2.28	0.81	0.424	0.125	0.421	17.1	5.4	17.3
61-70	0	2	0	1	1	2004	15	55.54	11.1	1	0.291	2.72	0.496	0.443	0.193	0.399	18	8.6	16.9
61-70	0	4	1	0	1	2012	7	21.81	8.5	0	0.365	2.61	0.673	0.302	0.074	0.33	16.6	4.9	18.1
61-70	1	1	1	1	1	2016	3	31	5.9	0	0.284	2.52	0.563	0.312	0.113	0.337	15.9	5.9	17.2
61-70	1	3	1	1	1	2008	11	34.78	6.7	0	0.081	1.24	0.66	0.336	0.251	0.347	18.1	14.4	18.6
61-70	1	4	1	1	1	2011	8	22.68	7.2	0	0.316	2.48	0.644	0.357	0.077	0.347	14.6	3.8	14.6
61-70	1	3	1	1	1	1992	27	28.95	8.6	0	0.114	1.61	0.553	0.366	0.283	0.377	20.6	16.6	21.1
61-70	1	3	1	1	1	2016	3	25.85	8.3	0	0.309	2.46	0.639	0.373	0.179	0.397	21.2	10.6	22.6
61-70	0	3	1	0	0	2002	17	30.05	6.5	1	0.284	2.53	0.557	0.38	0.181	0.405	21	9.8	22.4
61-70	1	3	1	1	1	2011	8	36.12	9.3	1	0.376	2.59	0.705	0.428	0.141	0.408	17.8	6.5	17.5
61-70	1	4	1	1	1	2015	4	26.31	6.2	0	0.429	2.6	0.797	0.45	0.144	0.431	18.3	6.5	17.9
61-70	1	2	1	1	1	2015	4	24.54	5.9	0	0.361	2.86	0.553	0.348	0.108	0.38	19.1	6.6	20.8
61-70	1	1	1	0	1	2013	6	37.28	8.1	0	0.188	2.23	0.475	0.35	0.178	0.372	18	9.6	19.1
61-70	1	5	1	0	1	2017	2	28.43	7.7	0	0.282	2.35	0.645	0.389	0.203	0.413	22	12.3	23.2
61-70	1	3	0	0	0	2010	9	31	10.8	0	0.189	2.59	0.355	0.256	0.053	0.281	14.4	3.3	15.8
61-70	0	4	0	1	1	2007	12	24.94	7.1	0	0.163	2.69	0.282	0.276	0.061	0.303	14.5	3	16
61-70	0	4	0	0	1	2017	2	29.76	6.5	0	0.513	3.47	0.535	0.285	0.054	0.314	16	3.4	17.5
61-70	1	3	0	1	1	2011	8	32.23	6.7	0	0.129	1.69	0.57	0.294	0.163	0.311	15.2	8.8	16
61-70	0	4	0	1	0	2015	4	23.45	6.9	0	0.371	2.88	0.564	0.298	0.114	0.322	16.2	6.4	17.4
61-70	0	4	0	0	0	2011	8	26.79	6.9	0	0.05	1.16	0.465	0.301	0.097	0.327	16.2	5.8	17.6
61-70	0	5	0	0	0	2018	1	30.45	6.4	0	0.375	2.96	0.537	0.303	0.077	0.332	16.7	4.6	18.2
61-70	0	3	0	1	0	2009	10	28.94	6.8	0	0.246	2.83	0.386	0.315	0.099	0.343	17	5.9	18.4
61-70	0	3	0	1	1	2003	16	30.4	11	0	0.16	1.91	0.551	0.316	0.188	0.332	17.2	10.5	18.1
61-70	0	3	0	1	1	2006	13	24.69	6.8	0	0.398	2.66	0.704	0.319	0.109	0.346	17.4	5.9	18.9
61-70	1	4	0	1	1	2016	3	28.2	6.5	0	0.295	2.46	0.611	0.32	0.129	0.345	17.8	7.5	19.2
61-70	0	3	0	1	1	2011	8	31.97	6.3	0	0.559	3.41	0.604	0.322	0.07	0.353	17.4	4.1	19.1
61-70	0	3	0	1	1	2016	3	34.52	8.5	0	0.414	2.87	0.632	0.332	0.107	0.36	17.7	6.6	19.1
61-70	0	4	0	0	0	2016	3	25.68	6.2	0	0.308	3.01	0.428	0.334	0.169	0.355	18	8.7	19.2
61-70	0	4	0	0	0	2013	6	21.25	7.3	0	0.242	2.22	0.62	0.337	0.177	0.358	18.3	10.2	19.4
61-70	0	4	0	1	1	2015	4	22.3	5.8	0	0.328	2.28	0.794	0.338	0.176	0.359	17.6	9.6	18.6
61-70	0	3	0	0	0	2014	5	30.89	7.2	0	0.248	2.03	0.759	0.339	0.18	0.359	18.6	9.7	19.8
61-70	1	1	0	1	0	2005	14	38.36	7.5	1	0.202	2.05	0.605	0.345	0.155	0.369	18.1	9.3	19.3
61-70	0	4	0	0	0	2019	0	23.72	7.1	0	0.302	2.52	0.598	0.345	0.171	0.368	19.6	10.2	20.8
61-70	0	4	0	1	1	2005	14	25.37	7.4	0	0.431	2.89	0.648	0.351	0.113	0.382	18.8	6.3	20.5
61-70	0	3	0	1	0	2017	2	41.66	6.6	0	0.481	3.19	0.593	0.355	0.044	0.27	14.4	2.3	11.2
61-70	0	3	0	0	1	2010	9	30.08	6.6	0	0.471	2.92	0.694	0.359	0.101	0.391	19.9	6.1	21.7
61-70	1	3	0	0	1	2010	9	27.62	9.1	0	0.301	2.28	0.727	0.36	0.171	0.385	19	9.7	20.2
61-70	0	3	0	0	0	2008	11	29.55	6.8	0	0.515	3.05	0.695	0.362	0.104	0.394	19.3	5.3	21.1
61-70	0	3	0	1	1	2015	4	28.16	6	0	0.241	2.17	0.641	0.366	0.177	0.39	20.7	10.8	21.9
61-70	1	2	0	1	1	2016	3	34.73	6.5	0	0.35	2.97	0.5	0.37	0.158	0.397	19.4	8.3	20.7
61-70	0	3	0	1	1	2015	4	20.48	7.3	0	0.369	2.92	0.545	0.373	0.149	0.401	19.4	7.7	20.9
61-70	0	4	0	1	1	2014	5	31.6	7.6	0	0.296	2.43	0.631	0.38	0.189	0.404	20.7	10.8	22
61-70	1	4	0	0	1	2014	5	23.84	6.4	0	0.075	1.32	0.542	0.38	0.27	0.394	20.8	14.9	21.6
61-70	1	3	0	1	1	2007	12	34.09	7.3	0	0.127	1.58	0.64	0.386	0.267	0.401	21.6	16.1	22.3
61-70	0	2	0	0	1	2003	16	34.45	7.3	0	0.218	2.07	0.642	0.388	0.254	0.405	21.4	13.8	22.4
61-70	1	3	0	1	1	2015	4	33.49	6.3	0	0.139	1.82	0.529	0.398	0.287	0.412	22.8	17	23.6
61-70	0	3	0	1	0	2017	2	35.14	7.6	1	0.138	1.59	0.687	0.437	0.271	0.443	17.8	11.9	18.4
61-70	1	3	1	1	1	2007	12	19.3	9.4	0	0.25	2.34	0.576	0.309	0.124	0.332	16.5	7.1	17.7
61-70	1	4	1	1	1	2007	12	24.25	5.5	0	0.474	3.64	0.45	0.31	0.07	0.34	17	4.2	18.6
61-70	1	4	1	0	1	2012	7	21.6	7.5	0	0.416	4.2	0.295	0.318	0.132	0.343	16.6	7.1	17.9
61-70	1	3	1	1	0	2009	10	32.23	9.4	1	0.281	2.67	0.497	0.326	0.161	0.347	17.1	8.6	18.2
61-70	1	1	1	1	1	2009	10	36.92	6.3	0	0.081	1.32	0.589	0.33	0.251	0.34	19	14.2	19.6
61-70	1	3	1	1	1	2018	1	39.1	7.1	0	0.394	3.1	0.516	0.333	0.1	0.363	18.2	5.9	19.8
61-70	0	3	1	0	1	2012	7	28.32	6.8	0	0.48	2.81	0.763	0.348	0.08	0.381	19	4.8	20.8
61-70	1	3	1	0	1	2015	4	25.78	6.1	0	0.445	3.4	0.484	0.348	0.105	0.379	19.8	6.3	21.5
61-70	1	4	1	1	1	1998	21	29.21	8.6	0	0.173	2.02	0.529	0.374	0.251	0.39	19.9	13.5	20.7
61-70	0	3	1	0	1	2017	2	31.53	7.5	0	0.252	2.14	0.69	0.391	0.21	0.414	22.3	12.1	23.6
61-70	1	3	1	0	0	1997	22	25.24	9.3	0	0.56	3.68	0.52	0.32	0.072	0.351	16.9	4.1	18.5
61-70	0	3	1	1	1	2013	6	32.51	6.9	0	0.268	2.89	0.405	0.327	0.098	0.357	17	5.2	18.5
61-70	0	1	1	1	1	2019	0	24.66	5.3	0	0.301	2.69	0.521	0.332	0.153	0.355	18.5	9.3	19.6
61-70	1	4	1	1	1	2016	3	24.49	6.9	0	0.37	2.57	0.707	0.347	0.095	0.38	19.2	5.8	21
61-70	1	2	1	1	1	1983	36	24.98	6.1	1	0.534	3.05	0.72	0.351	0.101	0.383	18.8	5.4	20.5
61-70	0	3	1	1	1	2014	5	42.91	6.7	0	0.477	3.51	0.486	0.356	0.133	0.385	19.1	7	20.7
61-70	0	3	1	0	1	2014	5	41.39	6.3	0	0.281	2.15	0.768	0.361	0.213	0.38	20.2	12	21.2
61-70	1	1	1	1	1	2002	17	30.92	7.9	0	0.167	1.92	0.567	0.362	0.228	0.379	20.6	13.6	21.5
61-70	1	4	1	0	1	2016	3	27.12	6.7	0	0.53	4.94	0.27	0.365	0.072	0.402	16.8	0.8	13.9
61-70	1	3	0	1	0	2014	5	30.04	5.3	0	0.21	2.98	0.3	0.411	0.012	0.424	6.1	0.6	6.8
61-70	1	5	0	1	0	2006	13	35.62	7.4	0	0.186	2.34	0.426	0.295	0.094	0.321	15.8	5.6	17.1
61-70	0	4	0	1	0	2000	19	24.73	6.5	0	0.319	4.33	0.214	0.301	0.027	0.336	16.2	1.7	18
61-70	0	4	0	0	0	2009	10	24.01	6.2	0	0.207	2.06	0.615	0.303	0.116	0.327	16.7	7.4	17.8
61-70	0	3	0	1	1	2015	4	36.97	10.3	0	0.29	2.42	0.61	0.305	0.056	0.339	17.2	3.6	19.1
61-70	1	3	0	1	0	2012	7	59.79	13.1	0	0.349	3.11	0.453	0.313	0.1	0.34	16.9	5.8	18.3
61-70	0	4	0	1	1	2018	1	39.58	6.2	0	0.258	2.24	0.645	0.314	0.121	0.338	17.5	6.7	18.8
61-70	0	4	0	0	1	2016	3	25.71	5.8	0	0.164	1.91	0.562	0.317	0.201	0.332	17.3	11.4	18
61-70	0	3	0	0	1	2013	6	28.87	7.1	0	0.41	2.73	0.69	0.322	0.124	0.347	17.2	6.8	18.5
61-70	0	3	0	1	0	2007	12	40.33	9	0	0.326	2.36	0.735	0.322	0.128	0.347	17.6	7.6	18.9
61-70	0	4	0	1	0	2009	10	24.46	6.9	0	0.583	3.32	0.665	0.347	0.095	0.379	19.2	5	21
61-70	0	3	0	1	1	2000	19	28.71	7.2	1	0.347	2.46	0.72	0.349	0.146	0.375	19.8	8.6	21.2
61-70	1	3	0	0	1	2008	11	34.66	9.9	0	0.396	3.05	0.535	0.351	0.139	0.378	19.2	7.7	20.7
61-70	0	4	0	0	0	2016	3	18.34	6.4	0	0.259	2.31	0.61	0.355	0.194	0.376	19.4	10.9	20.4
61-70	0	1	0	1	1	2013	6	33.07	6.9	0	0.3	2.3	0.715	0.356	0.158	0.382	19	8.5	20.4
61-70	1	3	0	0	0	2016	3	43.57	6.4	0	0.383	2.54	0.748	0.357	0.149	0.384	19.6	8.8	20.9
61-70	0	4	0	1	1	2012	7	25.43	8.7	0	0.267	2.37	0.594	0.362	0.179	0.386	20	10	21.3
61-70	0	3	0	1	1	2009	10	30.4	9.6	0	0.354	2.46	0.734	0.372	0.167	0.398	21.1	10	22.6
61-70	0	4	0	1	1	2014	5	27.25	7.4	0	0.287	2.51	0.572	0.38	0.194	0.404	21	11.6	22.2
61-70	0	4	0	0	0	2012	7	20.89	6.9	0	0.336	2.4	0.735	0.382	0.194	0.407	21.2	10.6	22.6
61-70	1	2	0	1	1	2002	17	45.68	8	1	0.423	2.72	0.719	0.386	0.143	0.417	21.4	8.1	23.1
61-70	0	4	0	1	1	2015	4	22.02	9.5	0	0.291	2.41	0.629	0.39	0.196	0.415	21.7	10.7	23.1
61-70	0	3	0	1	1	2005	14	31.57	7.1	0	0.367	2.73	0.617	0.391	0.157	0.422	21.7	8.5	23.4
61-70	1	4	0	0	1	2017	2	23.67	6.5	0	0.267	2.35	0.609	0.411	0.163	0.382	16.6	7	15.7
61-70	0	4	0	1	0	2018	1	30.05	6.7	0	0.372	2.52	0.739	0.437	0.162	0.428	17.8	7.2	18.1
61-70	0	3	0	0	0	2014	5	30.82	11	0	0.657	4.58	0.394	0.455	0.079	0.395	18.1	3.6	16.6
61-70	0	3	1	1	1	2018	1	35.05	5.6	0	0.531	3.94	0.43	0.29	0.076	0.318	15	4.1	16.4
61-70	1	3	1	1	1	2011	8	25.43	6.1	0	0.071	1.43	0.439	0.292	0.036	0.324	15.5	2.1	17.2
61-70	1	4	1	1	1	2006	13	37.4	7	1	0.267	2.2	0.697	0.301	0.14	0.321	16.4	8.3	17.4
61-70	1	3	1	1	1	1998	21	47.09	6.6	0	0.174	1.78	0.692	0.335	0.208	0.351	17.8	12.3	18.5
61-70	1	4	1	1	1	2004	15	36.58	8.9	0	0.284	2.5	0.574	0.346	0.175	0.367	18.9	10.2	20
61-70	1	3	1	1	0	2001	18	31.76	8.2	0	0.287	2.5	0.577	0.346	0.161	0.37	19.7	9.3	21
61-70	1	5	1	0	1	2018	1	26.59	6.6	0	0.112	1.61	0.539	0.35	0.263	0.361	19.9	15.2	20.5
61-70	1	4	1	1	1	2009	10	24.71	6	0	0.375	2.62	0.687	0.378	0.174	0.404	20.8	9.3	22.2
61-70	1	1	1	0	1	2019	0	32.23	6.5	0	0.327	2.61	0.602	0.379	0.177	0.404	20.8	9.5	22.2
61-70	1	3	1	1	1	2006	13	29.88	7.7	0	0.356	3.29	0.414	0.38	0.157	0.409	20.9	9.7	22.3
61-70	0	2	1	1	1	2011	8	38.74	6.8	0	0.278	2.4	0.605	0.408	0.102	0.371	16.1	4.7	15.5
61-70	1	4	1	1	1	2012	7	26.62	7.2	0	0.294	2.43	0.628	0.254	0.096	0.275	14.2	6.1	15.3
61-70	1	4	1	1	1	2008	11	24.63	7.5	1	0.298	2.27	0.725	0.335	0.141	0.36	18.2	8.2	19.5
61-70	1	4	1	0	1	2003	16	24.24	7.1	0	0.114	1.69	0.501	0.34	0.207	0.356	17.9	10.9	18.8
61-70	1	4	1	0	1	2019	0	20.12	7.2	0	0.359	2.74	0.603	0.356	0.143	0.383	19.5	8.3	20.9
61-70	0	1	1	1	1	2002	17	36.07	7.9	0	0.361	2.41	0.78	0.36	0.154	0.386	20.2	9.3	21.6
61-70	0	4	1	1	1	2010	9	21.8	6.3	0	0.491	3.26	0.582	0.363	0.125	0.394	19.9	6.9	21.6
61-70	1	5	1	1	0	1997	22	26.22	5.8	0	0.115	1.41	0.728	0.365	0.289	0.374	20.2	16.2	20.7
61-70	0	4	1	1	0	2003	16	30.07	7.9	1	0.267	2.25	0.661	0.371	0.21	0.391	19.7	10.9	20.8
61-70	1	1	1	1	1	2007	12	43.74	6.6	0	0.172	1.99	0.546	0.375	0.248	0.391	21.2	14.2	22.1
61-70	1	2	1	1	1	2013	6	27.87	6.8	0	0.15	1.84	0.56	0.43	0.164	0.376	17.5	7.4	15.7
61-70	1	4	0	1	0	2006	13	26.42	6.6	0	0.383	3.71	0.35	0.282	0.055	0.311	15.1	3	16.6
61-70	0	4	0	1	0	2010	9	27.24	8.4	0	0.36	2.55	0.7	0.3	0.133	0.322	15.9	6.8	17.1
61-70	1	4	0	0	1	2014	5	20.85	6.8	0	0.234	2.28	0.568	0.305	0.159	0.324	16.5	9	17.5
61-70	0	3	0	1	1	2010	9	55.34	7.7	0	0.253	2.1	0.723	0.312	0.133	0.334	16.4	7.7	17.5
61-70	0	4	0	1	1	2008	11	19.12	7.6	0	0.146	2.34	0.335	0.313	0.148	0.334	17	8.2	18.1
61-70	1	4	0	1	1	2007	12	26.37	7.2	0	0.239	2.27	0.58	0.322	0.128	0.346	17.8	7.3	19.1
61-70	0	4	0	1	1	2014	5	24.05	6.2	0	0.183	2.97	0.261	0.323	0.106	0.35	17.2	6.4	18.6
61-70	0	1	0	0	1	2012	7	32.53	7.9	0	0.266	2.32	0.619	0.324	0.167	0.345	18.4	9.5	19.5
61-70	0	4	0	1	1	2015	4	28.65	8.1	0	0.43	3.23	0.519	0.324	0.116	0.351	17.4	6.5	18.8
61-70	1	4	0	1	1	2011	8	23.64	6.2	0	0.187	2.19	0.489	0.336	0.183	0.355	18.5	10.7	19.4
61-70	0	4	0	0	0	2015	4	20.52	6.2	0	0.309	2.55	0.595	0.34	0.149	0.364	18.8	8.6	20.1
61-70	0	3	0	1	0	2014	5	39.47	7.5	0	0.432	2.79	0.695	0.341	0.112	0.37	18.9	6.9	20.4
61-70	0	4	0	1	1	2016	3	27.57	6.4	0	0.467	2.86	0.717	0.343	0.101	0.374	19.6	5.9	21.3
61-70	1	2	0	1	0	2019	0	42.64	6.6	0	0.291	2.5	0.588	0.345	0.176	0.366	18.5	10.2	19.5
61-70	0	2	0	1	1	1995	24	32.57	8.6	1	0.27	2.36	0.608	0.346	0.173	0.368	19.2	9.8	20.4
61-70	1	4	0	0	0	1998	21	26.22	8.8	0	0.096	1.34	0.669	0.351	0.178	0.362	14.5	7.8	15.1
61-70	0	3	0	1	1	2008	11	39.35	8.6	0	0.411	2.67	0.727	0.351	0.118	0.382	19.1	6.7	20.7
61-70	0	4	0	1	0	2004	15	30.5	8.3	0	0.409	3.42	0.441	0.353	0.123	0.383	19.3	7.4	20.8
61-70	0	4	0	0	1	2014	5	18.33	6.3	0	0.221	2.05	0.661	0.354	0.2	0.373	19.1	10.8	20.1
61-70	0	3	0	1	0	2008	11	34.11	7.1	0	0.318	2.37	0.713	0.355	0.14	0.382	19.9	8.2	21.4
61-70	0	5	0	1	1	2012	7	26.16	6.4	0	0.243	2.24	0.61	0.357	0.166	0.382	19.6	9.3	21
61-70	0	4	0	1	1	2012	7	33.73	6.1	0	0.624	3.58	0.611	0.358	0.067	0.395	19.6	3.4	21.7
61-70	0	3	0	1	1	2017	2	33.96	6.5	0	0.578	3.59	0.565	0.361	0.043	0.294	14.9	2.2	12.7
61-70	1	4	0	1	1	2015	4	22.26	6.2	0	0.321	2.37	0.719	0.362	0.145	0.389	19.9	8.8	21.3
61-70	0	3	0	1	1	2012	7	25	10.08	1	0.323	2.48	0.662	0.369	0.178	0.393	20.5	9.9	21.8
61-70	1	4	0	0	0	2016	3	22.96	6.3	0	0.061	1.27	0.473	0.371	0.24	0.388	20.4	12.9	21.3
61-70	1	3	0	0	0	2018	1	30.41	11.7	0	0.32	2.35	0.726	0.372	0.171	0.398	20.8	9.5	22.3
61-70	0	4	0	0	1	2019	0	24.36	6.5	0	0.445	2.95	0.643	0.375	0.13	0.405	20.7	7.4	22.4
61-70	1	4	0	1	0	2012	7	30.41	7.4	0	0.235	2.07	0.687	0.38	0.207	0.402	21.8	12.8	22.9
61-70	0	4	0	0	1	2008	11	23.76	7.7	1	0.513	3.1	0.673	0.419	0.088	0.386	17.2	4.4	16.7
61-70	1	1	0	1	1	2014	5	32.11	7.1	1	0.359	2.33	0.832	0.454	0.208	0.453	18.5	9.2	19.1
61-70	0	2	1	1	0	2018	1	42.2	5.6	0	0.48	3.44	0.51	0.272	0.066	0.298	14.5	3.7	16
61-70	1	5	1	0	1	2007	12	27.9	12.4	0	0.36	2.75	0.599	0.274	0.099	0.297	15	5.7	16.2
61-70	0	2	1	1	1	2005	14	35.54	6.4	0	0.151	1.66	0.687	0.29	0.208	0.301	16.2	11.8	16.8
61-70	1	3	1	1	1	2015	4	26.06	11.8	1	0.327	2.91	0.484	0.317	0.084	0.347	17.9	5	19.6
61-70	1	1	1	1	1	2009	10	34.34	6.1	1	0.226	2.19	0.594	0.367	0.209	0.387	20.6	13	21.6
61-70	1	2	1	1	0	2013	6	26.79	9.6	1	0.72	4.69	0.41	0.368	0.213	0.389	18.8	10.7	19.9
61-70	1	4	1	1	1	2016	3	22.56	6.4	0	0.054	1.1	0.562	0.227	0.057	0.248	12	3.4	13
61-70	1	2	1	1	0	2008	11	22.17	6.4	0	0.19	2.01	0.58	0.253	0.153	0.266	12.9	8.2	13.5
61-70	0	2	1	1	1	2003	16	30.56	6.4	1	0.3	2.56	0.575	0.315	0.155	0.336	16.9	8.9	18
61-70	0	2	1	1	1	2015	4	41.12	5.9	0	0.374	2.67	0.658	0.399	0.178	0.427	22.2	10.4	23.7
61-70	0	3	0	1	0	2010	9	29.57	6	0	0.398	2.9	0.597	0.163	0.027	0.181	8.4	1.3	9.3
61-70	1	4	0	1	1	2003	16	24.78	6.5	0	0.331	3.19	0.409	0.287	0.071	0.315	15.9	4	17.4
61-70	0	4	0	1	1	1998	21	30.76	6.8	0	0.267	2.36	0.603	0.295	0.143	0.314	16	8.1	17
61-70	0	4	0	0	1	2006	13	20.84	6.5	0	0.392	2.79	0.633	0.296	0.093	0.321	15.9	5.1	17.3
61-70	0	4	0	0	1	2017	2	20.45	6.6	0	0.17	2.14	0.467	0.296	0.094	0.324	16.2	5.4	17.6
61-70	0	4	0	0	1	2011	8	20.63	6.6	0	0.324	2.69	0.564	0.3	0.12	0.322	16.9	6.9	18.2
61-70	0	3	0	0	0	2009	10	27.25	8	0	0.351	2.5	0.706	0.305	0.122	0.329	16.5	6.8	17.7
61-70	1	3	0	1	1	2013	6	28.28	10.9	1	0.392	3.1	0.512	0.307	0.098	0.334	16.1	5.6	17.5
61-70	0	2	0	0	0	2018	1	36.78	7.3	0	0.462	3.17	0.579	0.313	0.087	0.342	17.1	4.9	18.6
61-70	0	4	0	0	1	2012	7	25.95	6.7	0	0.359	4.34	0.239	0.318	0.071	0.351	16.7	4	18.4
61-70	0	4	0	1	1	2017	2	24.39	6.3	0	0.273	3.96	0.218	0.321	0.086	0.35	17.8	4.8	19.4
61-70	0	4	0	1	1	2012	7	27.47	5.8	0	0.124	1.96	0.405	0.328	0.155	0.35	17.9	8.9	19
61-70	1	3	0	1	1	2012	7	33.3	5.5	0	0.455	3.03	0.623	0.337	0.092	0.368	18.3	5.5	19.9
61-70	0	4	0	0	0	2017	2	27.8	6.5	0	0.366	3.37	0.405	0.338	0.1	0.368	18.8	6	20.5
61-70	0	4	0	0	1	2017	2	24.62	6.7	0	0.47	2.94	0.68	0.339	0.353	0.337	17.7	18.9	17.6
61-70	0	4	0	1	0	2018	1	29.57	6.5	0	0.279	2.26	0.685	0.34	0.131	0.367	18.4	7.5	19.7
61-70	0	3	0	1	1	2011	8	27.12	8.1	0	0.436	3.67	0.407	0.349	0.117	0.379	19	6.8	20.6
61-70	0	3	0	1	1	2003	16	39.14	6.5	0	0.303	2.67	0.535	0.355	0.184	0.377	20.1	10.8	21.3
61-70	0	1	0	1	1	2003	16	28.42	7.1	0	0.286	2.33	0.664	0.357	0.165	0.381	19.8	10	21
61-70	1	4	0	1	1	2013	6	24.37	7.4	0	0.323	2.67	0.571	0.359	0.179	0.384	19	9.5	20.3
61-70	0	3	0	1	1	2015	4	35.7	6.6	0	0.249	2.2	0.648	0.361	0.188	0.383	19.9	10.6	21.1
61-70	1	2	0	1	1	2004	15	41.29	6.8	0	0.18	1.9	0.623	0.362	0.249	0.376	19.5	14.2	20.1
61-70	1	4	0	1	1	2013	6	28.72	6	0	0.31	2.33	0.719	0.365	0.194	0.387	19.7	10.6	20.8
61-70	0	4	0	0	1	2007	12	26.59	6.9	0	0.507	3.03	0.691	0.368	0.116	0.401	21.1	7.1	22.9
61-70	0	3	0	1	0	2017	2	28.32	6.1	0	0.367	2.75	0.609	0.37	0.162	0.396	20.4	8.8	21.9
61-70	0	3	0	1	1	2015	4	26.5	6.3	0	0.275	2.58	0.519	0.377	0.201	0.4	20.9	10.6	22.2
61-70	0	3	0	1	1	2015	4	42.03	9.9	0	0.387	3.2	0.476	0.379	0.136	0.41	21.1	8.1	22.7
61-70	1	2	0	1	1	2007	12	28.09	10.2	1	0.162	1.72	0.69	0.381	0.26	0.396	21.5	15.4	22.3
61-70	1	3	0	1	1	1990	29	27.44	13.4	1	0.271	2.33	0.624	0.386	0.223	0.406	21.1	12	22.2
61-70	0	3	0	1	0	2015	4	34.06	8.8	0	0.395	2.82	0.623	0.389	0.158	0.418	21.9	8.9	23.5
61-70	0	4	0	1	1	2003	16	23.01	6.9	0	0.183	1.76	0.746	0.39	0.175	0.37	16.2	8	15.8
61-70	0	4	0	1	0	2018	1	22.87	6.6	0	0.207	1.91	0.713	0.429	0.267	0.403	17.6	11.7	17
61-70	1	2	1	1	1	2001	18	26.47	7.5	0	0.398	2.91	0.591	0.32	0.103	0.348	17.4	5.6	19
61-70	0	4	1	1	1	2009	10	29.15	10.2	0	0.316	2.2	0.821	0.35	0.176	0.371	19.3	10	20.4
61-70	1	3	1	1	0	2015	4	35.98	5.9	0	0.35	2.5	0.706	0.442	0.144	0.411	18	6.6	17.3
61-70	0	2	1	1	0	2014	5	29.18	6.5	0	0.366	3.9	0.302	0.308	0.078	0.337	16.2	4.5	17.6
61-70	1	3	1	1	0	2011	8	31.36	5.6	0	0.319	3.26	0.376	0.322	0.106	0.349	17.8	6.3	19.2
61-70	1	4	1	1	0	2007	12	34.19	8.9	1	0.12	1.78	0.47	0.275	0.101	0.297	14.9	5.9	16
61-70	1	2	1	1	0	2014	5	25.71	6.7	1	0.22	2.01	0.685	0.322	0.176	0.34	17.1	9.9	18
61-70	0	2	1	1	0	2015	4	27.99	8.3	0	0.559	3.42	0.602	0.433	0.076	0.385	17.3	3.5	15.9
61-70	1	4	0	0	0	2014	5	26.62	6.3	0	0.05	0.94	0.706	0.285	0.043	0.316	14.6	2.5	16.2
61-70	0	4	0	1	1	2015	4	26.02	5.8	0	0.204	1.99	0.649	0.286	0.166	0.301	15.8	9.1	16.7
61-70	0	3	0	1	1	2005	14	32.12	7.1	0	0.276	2.36	0.623	0.298	0.138	0.319	16.4	7.9	17.5
61-70	1	3	0	1	1	2016	3	29.27	7	0	0.235	2.09	0.679	0.308	0.181	0.324	17.2	10.3	18.1
61-70	0	3	0	1	1	2005	14	29.22	8	0	0.308	3.16	0.387	0.308	0.109	0.334	16.7	6.1	18
61-70	0	4	0	0	1	2013	6	26.26	6.3	0	0.18	2.76	0.297	0.318	0.085	0.348	16.3	4.4	17.9
61-70	0	4	0	1	1	2013	6	26.69	6.6	0	0.394	2.85	0.611	0.33	0.108	0.358	18.6	6.5	20.1
61-70	0	4	0	1	1	2016	3	22.32	7.8	0	0.348	2.51	0.693	0.331	0.169	0.351	18.2	9.8	19.2
61-70	1	4	0	1	1	2016	3	26.07	6.2	0	0.246	2.11	0.694	0.337	0.159	0.36	18	9.3	19.1
61-70	0	4	0	1	1	2013	6	24.27	7.5	0	0.152	1.59	0.75	0.34	0.185	0.36	18.5	10.8	19.5
61-70	0	4	0	1	0	2010	9	29.98	6.6	0	0.237	2.22	0.604	0.343	0.181	0.363	19.3	10.9	20.4
61-70	1	4	0	1	0	2010	9	30.46	6.3	0	0.423	3.26	0.5	0.346	0.133	0.373	18.8	6.9	20.3
61-70	0	5	0	1	1	2010	9	33.31	8.6	1	0.399	2.78	0.647	0.354	0.146	0.381	19.9	8.4	21.4
61-70	0	4	0	0	1	1987	32	22.8	7	0	0.542	3.4	0.591	0.355	0.047	0.395	19.1	2.8	21.3
61-70	1	3	0	1	0	2010	9	27.7	6.5	0	0.27	2.32	0.64	0.358	0.154	0.384	19.2	8.6	20.5
61-70	1	3	0	0	1	2015	4	29.31	7	0	0.533	3.17	0.664	0.361	0.108	0.394	19.5	5.9	21.2
61-70	1	3	0	1	1	2010	9	38.48	5.9	1	0.311	2.38	0.689	0.364	0.17	0.389	20.4	9.8	21.7
61-70	0	3	0	1	1	2007	12	41.43	8.3	0	0.11	1.6	0.539	0.364	0.006	0.264	15.2	0.4	11.5
61-70	0	4	0	1	1	2009	10	30.36	9.7	1	0.272	2.48	0.556	0.366	0.183	0.389	20.7	11	22
61-70	0	4	0	1	1	2011	8	25.39	6.8	0	0.371	2.49	0.752	0.373	0.148	0.401	21.1	8.3	22.8
61-70	0	3	0	1	1	2006	13	38.13	10.4	1	0.277	2.73	0.468	0.375	0.165	0.403	20.4	9.7	21.9
61-70	0	3	0	1	0	2007	12	33.3	7.1	0	0.463	2.99	0.654	0.379	0.124	0.411	20.4	7.1	22.1
61-70	0	3	0	1	1	2002	17	29.13	6.7	0	0.29	2.34	0.665	0.379	0.183	0.404	20.2	10.1	21.4
61-70	0	3	0	1	0	2017	2	28.51	6.5	0	0.229	1.97	0.738	0.38	0.252	0.396	20.8	13.8	21.7
61-70	0	3	0	0	0	1998	21	24.51	6.6	0	0.374	2.68	0.653	0.418	0.126	0.377	17.3	5.9	16.2
61-70	1	4	0	1	1	2017	2	26.72	6.6	0	0.168	1.7	0.728	0.424	0.23	0.375	17.1	10.2	15.7
61-70	1	5	0	0	1	2013	6	26.16	7.3	0	0.59	3.3	0.683	0.428	0.078	0.444	16.9	3.4	18
61-70	0	4	0	0	1	2009	10	24.6	6.1	0	0.429	3.4	0.467	0.433	0.114	0.398	17.5	5.6	16.8
61-70	0	4	0	1	1	2016	3	23.05	6.1	0	0.378	2.56	0.726	0.45	0.187	0.421	18.1	8.4	17.4
61-70	1	1	1	0	0	2002	17	31.84	7.6	1	0.54	3.62	0.52	0.289	0.105	0.312	15	5.6	16.2
61-70	1	3	1	1	1	2019	0	29.64	7.1	0	0.469	2.86	0.723	0.342	0.095	0.373	18.1	5.7	19.7
61-70	0	1	1	1	1	2009	10	36.03	6.1	0	0.272	2.4	0.593	0.343	0.148	0.368	18.2	8.3	19.5
61-70	1	1	1	1	1	2014	5	43.13	10.7	1	0.252	2.01	0.78	0.362	0.198	0.382	20	11.2	21.1
61-70	0	3	1	1	1	2003	16	24.46	5.4	0	0.122	1.56	0.63	0.428	0.254	0.396	17.1	11.3	16.4
61-70	1	4	1	0	0	2016	3	21	10.1	0	0.346	2.83	0.543	0.258	0.087	0.28	13.6	4.7	14.8
61-70	1	3	1	1	1	2017	2	30.38	6.6	0	0.535	3.11	0.696	0.326	0.089	0.358	18.9	5.6	20.6
61-70	1	3	1	0	1	2018	1	28.06	7.1	0	0.039	0.94	0.56	0.282	0.152	0.299	15.3	9.6	16
61-70	1	4	1	1	1	2016	3	27.08	6.4	0	0.348	2.84	0.544	0.311	0.087	0.34	16.3	4.7	17.8
61-70	0	4	1	0	1	2011	8	32.46	8.5	0	0.3	2.64	0.53	0.338	0.177	0.359	18.4	9.5	19.5
61-70	1	2	1	1	0	2005	14	35.97	9.1	0	0.36	2.72	0.614	0.342	0.098	0.373	18.1	5.5	19.7
61-70	1	4	1	1	1	2003	16	23.96	7.2	0	0.457	2.83	0.716	0.365	0.113	0.397	20.1	6.3	21.9
61-70	1	5	1	1	1	2019	0	28.28	6.7	0	0.313	2.56	0.602	0.374	0.173	0.4	20.3	9.9	21.6
61-70	0	2	0	1	0	2015	4	31.95	6.4	0	0.219	2.1	0.628	0.266	0.129	0.284	13.8	6.6	14.7
61-70	0	3	0	1	0	2010	9	30.41	6.3	0	0.351	3.67	0.328	0.292	0.083	0.319	15.4	4.4	16.8
61-70	0	4	0	0	1	2011	8	21.73	6.5	0	0.119	2.32	0.279	0.3	0.147	0.319	16.2	8.5	17.2
61-70	1	4	0	1	1	2012	7	28.48	6.9	0	0.302	3.02	0.416	0.308	0.061	0.34	16.5	3.6	18.2
61-70	0	3	0	1	1	2010	9	36.47	7.7	0	0.31	2.52	0.614	0.315	0.123	0.339	17.6	7.2	18.9
61-70	0	5	0	1	1	2018	1	30.51	8.4	0	0.277	2.1	0.787	0.322	0.052	0.254	13.3	2.6	11
61-70	0	4	0	0	0	2009	10	21.8	7.3	0	0.485	3.02	0.666	0.329	0.085	0.362	17.2	4.9	18.8
61-70	0	4	0	1	1	2007	12	26.9	6.1	0	0.347	2.68	0.606	0.331	0.136	0.355	17.2	7.4	18.5
61-70	0	4	0	1	1	2013	6	22.62	7.9	0	0.542	4.1	0.406	0.333	0.102	0.364	18.1	5.5	19.8
61-70	0	4	0	1	1	1997	22	18.89	7.6	0	0.547	3.22	0.662	0.334	0.079	0.367	17.5	4.3	19.2
61-70	0	4	0	1	1	2015	4	25.95	5.9	0	0.307	2.55	0.595	0.338	0.112	0.368	19.5	6.7	21.2
61-70	1	3	0	1	0	2007	12	29.44	6.6	0	0.28	2.44	0.591	0.345	0.185	0.365	18.6	10.5	19.7
61-70	1	3	0	0	0	2006	13	25.84	6.4	1	0.285	2.22	0.727	0.356	0.172	0.379	19.6	9.5	20.8
61-70	0	4	0	0	1	2008	11	21.36	7.9	0	0.281	2.62	0.516	0.357	0.181	0.38	20.1	10.1	21.3
61-70	0	1	0	1	0	2008	11	40.72	7.8	0	0.239	3.2	0.294	0.36	0.17	0.384	18.4	9.2	19.6
61-70	0	3	0	1	1	2013	6	29.57	6.4	0	0.295	2.55	0.571	0.361	0.171	0.385	19.9	9.7	21.2
61-70	0	5	0	1	1	2018	1	27.4	7.9	0	0.451	2.98	0.64	0.361	0.125	0.391	19.5	7.1	21.1
61-70	1	3	0	1	1	2008	11	35.17	11.3	0	0.189	2.2	0.491	0.367	0.182	0.39	19.9	9.7	21.2
61-70	0	3	0	1	1	2007	12	29.34	7.3	0	0.267	2.24	0.666	0.371	0.196	0.393	19.3	10.5	20.4
61-70	0	3	0	0	0	2017	2	28.9	6.3	0	0.422	3	0.587	0.378	0.139	0.408	20.6	7.9	22.2
61-70	0	3	0	1	1	2011	8	31.6	7.7	0	0.3	2.28	0.727	0.379	0.193	0.404	21.2	10.8	22.6
61-70	0	2	0	1	1	1998	21	32.54	6.6	0	0.3	2.25	0.747	0.383	0.184	0.408	21.9	10.7	23.3
61-70	0	4	0	0	1	2003	16	20.03	8	0	0.528	3.72	0.481	0.421	0.095	0.388	17.1	4.3	16.4
61-70	0	4	1	1	1	1998	21	21.93	8.1	0	0.289	2.59	0.539	0.34	0.129	0.368	18.3	7.1	19.8
61-70	1	4	1	1	1	2016	3	25.06	6.8	0	0.59	3.64	0.56	0.341	0.057	0.378	19	3.3	21
61-70	1	2	1	0	1	2007	12	26.27	6.4	1	0.245	2.14	0.669	0.387	0.222	0.408	21.1	13	22.1
61-70	1	3	1	1	0	2017	2	31.53	7.4	0	0.355	2.44	0.75	0.462	0.192	0.447	19.2	8.7	19
61-70	1	1	1	1	1	2013	6	28.96	6.3	0	0.304	2.55	0.59	0.346	0.172	0.368	19	9.7	20.2
61-70	1	4	1	1	1	1999	20	28.49	7	1	0.32	2.46	0.67	0.139	0.019	0.154	7.2	1.2	8
61-70	1	3	1	1	0	2004	15	28.51	7.4	0	0.083	1.37	0.554	0.3	0.267	0.304	15.9	14.2	16.1
61-70	1	5	1	1	1	1999	20	26.44	6	0	0.339	2.59	0.635	0.311	0.124	0.335	16.7	7.1	17.9
61-70	1	4	1	1	1	2017	2	17.99	11.3	1	0.303	2.57	0.576	0.324	0.141	0.348	18.4	8.5	19.7
61-70	1	4	1	1	1	2015	4	27.58	6.3	0	0.333	2.67	0.587	0.36	0.182	0.382	19.8	10.3	21
61-70	1	3	0	1	1	2015	4	29.68	7.2	0	0.166	2.33	0.385	0.27	0.101	0.291	13.6	5.4	14.7
61-70	0	4	0	1	1	2007	12	23.43	7.3	0	0.059	1.3	0.435	0.281	0.057	0.309	15.2	3.6	16.6
61-70	1	4	0	1	0	2008	11	26.96	6.4	0	0.294	2.81	0.467	0.326	0.096	0.354	18.2	6.1	19.7
61-70	0	4	0	1	1	2007	12	27.61	8.7	0	0.47	3.29	0.55	0.329	0.088	0.36	17.1	4.9	18.7
61-70	0	4	0	1	0	2019	0	34.74	6.6	0	0.245	2.18	0.648	0.334	0.159	0.357	18.3	9	19.6
61-70	0	4	0	1	1	2018	1	28.14	6	0	0.35	2.52	0.69	0.335	0.145	0.359	18.7	8.1	20.1
61-70	0	4	0	1	1	2011	8	29	6.1	0	0.154	1.72	0.658	0.338	0.198	0.355	18.3	11.2	19.2
61-70	0	4	0	1	1	2013	6	27.92	6.5	0	0.61	3.69	0.56	0.344	0.079	0.377	18.3	3.9	20.2
61-70	0	4	0	0	1	2006	13	21.15	7.4	0	0.312	2.57	0.592	0.361	0.18	0.385	20.6	10.4	21.9
61-70	0	3	0	1	1	2013	6	31.82	7.3	0	0.221	2.01	0.689	0.362	0.206	0.382	19.7	11.4	20.7
61-70	0	4	0	1	1	1993	26	20.97	9.3	1	0.377	2.61	0.698	0.362	0.14	0.39	19.3	7.8	20.7
61-70	1	1	0	1	1	1998	21	30.11	7.8	0	0.114	1.42	0.712	0.379	0.257	0.394	20.3	14.2	21.1
61-70	1	3	0	1	1	2011	8	32.16	6.5	0	0.323	2.48	0.661	0.386	0.185	0.411	21.1	10.2	22.5
61-70	1	4	0	1	0	2012	7	26.66	7	0	0.299	2.65	0.534	0.391	0.074	0.391	16.2	3.5	16.8
61-70	1	3	1	0	0	2018	1	24.4	7.2	0	0.272	2.29	0.652	0.354	0.166	0.378	20.5	9.7	21.9
61-70	1	4	1	0	1	2015	4	24.05	6.7	0	0.351	2.54	0.684	0.359	0.178	0.382	19.8	9.7	21.1
61-70	1	3	1	1	0	2008	11	26.75	6.6	0	0.24	1.98	0.768	0.449	0.243	0.411	17.5	10.5	16.8
61-70	0	4	0	1	1	2013	6	25.97	6.7	0	0.153	1.96	0.504	0.263	0.12	0.281	14.2	6.9	15.1
61-70	1	3	0	1	1	2008	11	30.49	6.2	0	0.171	2.22	0.435	0.268	0.184	0.279	14.2	10	14.7
61-70	0	3	0	1	1	2015	4	25.79	7.2	0	0.209	3.12	0.269	0.291	0.111	0.314	15.7	6.4	16.8
61-70	1	1	0	1	1	2014	5	38.95	5.3	0	0.307	2.92	0.452	0.299	0.114	0.322	15.9	6.3	17.1
61-70	0	3	0	1	1	2008	11	28.34	9.4	0	0.112	1.67	0.504	0.303	0.131	0.324	16.1	7.4	17.1
61-70	0	5	0	1	0	2013	6	26.1	6.3	0	0.253	2.24	0.632	0.312	0.116	0.338	16.9	6.6	18.2
61-70	0	3	0	1	0	2016	3	30.46	6.5	0	0.328	2.93	0.479	0.314	0.085	0.344	16.9	5	18.4
61-70	1	1	0	0	0	2005	14	31.92	5.7	0	0.235	2.16	0.631	0.324	0.159	0.344	17.5	8.3	18.7
71-80	0	3	0	0	1	2008	11	28.59	6.4	0	0.38	2.71	0.652	0.325	0.11	0.352	17.5	6.3	18.9
61-70	0	4	0	1	0	2014	5	33.08	8.3	0	0.491	3.06	0.662	0.325	0.096	0.355	17.6	5.5	19.2
71-80	0	4	0	1	1	2008	11	32.05	6.9	0	0.418	3.39	0.457	0.327	0.105	0.356	18	5.8	19.5
61-70	0	4	0	1	0	1998	21	22.66	6	0	0.299	2.21	0.773	0.327	0.159	0.349	17.8	9.1	18.9
71-80	0	4	0	1	1	2007	12	27.41	7	0	0.334	2.62	0.613	0.335	0.142	0.359	18.8	8.2	20.2
61-70	1	4	0	1	1	2013	6	26.74	6.1	0	0.201	2.53	0.394	0.341	0.146	0.366	17.7	7.9	18.9
61-70	0	4	0	1	1	2010	9	19.07	6.7	0	0.551	3.18	0.685	0.345	0.082	0.378	18.8	4.8	20.6
61-70	0	4	0	0	1	2016	3	20.69	6.6	0	0.302	2.27	0.733	0.346	0.172	0.367	19.2	9.3	20.5
61-70	0	3	0	1	1	2014	5	27.92	6.3	0	0.4	2.49	0.815	0.361	0.132	0.39	19.7	7.3	21.3
71-80	1	1	0	1	1	2008	11	37.16	7.5	0	0.228	2.15	0.616	0.361	0.192	0.383	19.9	11.4	20.9
61-70	0	1	0	1	1	2007	12	39.71	6.6	0	0.204	2.19	0.536	0.362	0.242	0.378	20.4	13.7	21.2
61-70	1	1	0	1	1	2016	3	29.41	4	0	0.481	3.25	0.572	0.367	0.114	0.4	20.6	6.5	22.4
71-80	0	3	0	1	0	2010	9	31	7.5	0	0.286	2.29	0.686	0.367	0.202	0.39	19.5	10.3	20.8
71-80	1	4	0	1	1	2018	1	30.79	6.4	0	0.342	2.8	0.546	0.367	0.151	0.395	20.5	8.7	22
71-80	0	1	0	1	1	2000	19	34.5	10.4	0	0.319	2.35	0.728	0.371	0.167	0.396	21	10	22.4
71-80	1	3	0	0	0	2010	9	32.78	7	0	0.322	2.34	0.742	0.372	0.175	0.397	20.2	9.4	21.6
61-70	0	3	0	0	1	1997	22	30.02	7.5	0	0.256	2.09	0.735	0.373	0.19	0.396	21.2	11.3	22.5
61-70	0	3	0	1	1	2010	9	27.18	7.3	0	0.377	2.55	0.731	0.377	0.168	0.404	20.9	9.7	22.3
61-70	0	3	0	1	1	2010	9	26.61	14.2	0	0.4	2.75	0.67	0.382	0.372	0.383	19.3	19.6	19.2
61-70	0	4	0	1	1	2013	6	22.32	6.2	0	0.354	2.38	0.784	0.389	0.178	0.416	20.8	9.3	22.2
61-70	1	4	0	1	0	2014	5	26.98	6.8	0	0.412	3.65	0.389	0.39	0.154	0.421	20.7	8.2	22.3
61-70	0	3	0	1	1	2013	6	34.74	6.3	0	0.345	2.45	0.72	0.393	0.196	0.417	21.9	11.6	23.2
61-70	0	3	0	0	1	2014	5	24.66	6.3	0	0.257	2.04	0.774	0.442	0.227	0.414	17.8	10.1	17.3
61-70	0	3	1	1	1	2010	9	36.96	6.9	0	0.059	1.25	0.475	0.253	0.091	0.274	13.5	4.6	14.6
61-70	1	1	1	1	1	2006	13	26.57	7.4	0	0.221	2.08	0.641	0.322	0.136	0.345	17.6	8.2	18.8
71-80	1	4	1	1	1	2010	9	24.71	6.9	0	0.45	3.02	0.62	0.339	0.369	0.335	18.3	20.7	18
71-80	1	1	1	1	1	2009	10	23.3	6.1	0	0.29	2.39	0.636	0.368	0.207	0.388	20	11	21.1
71-80	1	2	1	1	0	2017	2	23.75	6.2	0	0.172	2.15	0.467	0.321	0.209	0.335	17.7	11.7	18.4
61-70	1	4	1	1	1	2018	1	26.83	8	0	0.255	2.09	0.731	0.413	0.186	0.411	16.9	8.5	16.9
71-80	0	3	0	0	1	2016	3	20.91	6.8	0	0.368	3.84	0.313	0.239	0.034	0.265	12.6	2	14
71-80	0	3	0	0	1	2007	12	24.28	8.5	1	0.064	1.37	0.426	0.249	0.033	0.278	13.3	2	14.8
71-80	0	4	0	0	1	2011	8	24.59	6	0	0.135	1.94	0.45	0.251	0.131	0.267	13.8	7.4	14.6
71-80	0	4	0	1	0	2018	1	27.58	7.9	0	0.293	2.55	0.565	0.255	0.08	0.277	13.9	4.4	15.2
71-80	0	4	0	1	1	2016	3	29.28	6.4	0	0.121	1.82	0.455	0.266	0.073	0.29	14.2	4.3	15.5
71-80	0	3	0	0	0	2014	5	38.6	8	0	0.43	2.84	0.67	0.302	0.109	0.327	16.5	6.3	17.8
71-80	1	4	0	1	1	2002	17	26.74	8.9	0	0.086	1.55	0.452	0.311	0.121	0.335	17.2	7.6	18.5
71-80	0	4	0	1	1	2007	12	22.91	7.6	0	0.403	3.66	0.378	0.312	0.1	0.34	16.7	5.8	18.1
71-80	0	5	0	1	1	1998	21	31.48	6.5	0	0.21	2.24	0.526	0.314	0.182	0.331	17	9.9	17.9
71-80	1	3	0	1	1	2010	9	24.87	7.2	0	0.34	3	0.475	0.327	0.109	0.358	17.7	6.2	19.3
71-80	0	3	0	1	1	2014	5	43.18	8.1	0	0.436	2.82	0.69	0.33	0.113	0.358	18.1	6.1	19.6
71-80	1	1	0	1	1	2017	2	30.56	6.8	0	0.252	2.4	0.552	0.33	0.154	0.353	17.7	9.3	18.8
71-80	0	4	0	1	1	2005	14	42.63	6.8	0	0.512	2.99	0.719	0.333	0.094	0.363	18.4	5	20.1
71-80	0	3	0	1	1	1983	36	39.78	9	0	0.177	2.06	0.525	0.333	0.185	0.352	17.6	10.5	18.5
71-80	0	3	0	1	1	2012	7	37.85	6.6	0	0.27	2.44	0.572	0.335	0.167	0.356	18.1	9.6	19.1
71-80	0	4	0	1	1	2007	12	22.78	6.5	0	0.353	2.49	0.716	0.351	0.148	0.378	19.9	8.9	21.4
71-80	1	3	0	1	0	2017	2	35.55	6.4	0	0.254	2.41	0.548	0.352	0.158	0.377	19.6	9.1	20.9
71-80	0	3	0	1	1	2017	2	26.71	5.5	0	0.268	2.53	0.524	0.353	0.162	0.378	18.9	9.3	20.1
71-80	1	4	0	1	1	2011	8	22.24	6.1	0	0.29	2.09	0.833	0.354	0.184	0.376	19.4	10.7	20.5
71-80	0	4	0	1	1	2012	7	26.36	6.9	0	0.322	2.23	0.814	0.363	0.164	0.389	20.1	9.4	21.6
71-80	0	4	0	1	0	2015	4	31.83	6.2	0	0.282	2.17	0.752	0.364	0.189	0.386	20.7	11.5	21.8
71-80	1	1	0	0	0	2018	1	29.98	9.2	1	0.083	1.28	0.635	0.369	0.304	0.377	18.4	15.4	18.8
71-80	1	4	0	1	1	2017	2	24.17	7.2	0	0.418	2.58	0.79	0.37	0.206	0.391	20.7	11.5	21.8
71-80	0	3	0	1	0	2006	13	57.43	6.1	0	0.247	2.1	0.705	0.37	0.183	0.394	20.8	10.6	22.1
71-80	0	4	0	1	0	2014	5	33.26	6	0	0.362	2.66	0.644	0.371	0.161	0.398	20.5	8.9	21.9
71-80	1	3	0	0	0	2009	10	23.82	4.4	0	0.259	2.11	0.732	0.377	0.227	0.396	20.8	12.9	21.8
71-80	0	3	0	1	1	1987	32	37.55	7.9	1	0.289	2.22	0.739	0.392	0.199	0.418	21.7	11.2	23.1
71-80	0	3	0	1	1	2008	11	26.98	15.1	0	0.365	2.65	0.653	0.423	0.192	0.421	17	8.9	17.3
71-80	0	3	0	1	1	2014	5	33.9	6.7	0	0.269	2.15	0.732	0.427	0.14	0.401	17.4	6.6	17.1
71-80	1	4	1	1	1	2016	3	28.49	7.6	0	0.097	1.65	0.45	0.15	0.021	0.167	7.8	1.3	8.6
71-80	0	5	1	0	0	2015	4	24.82	5.4	0	0.196	1.91	0.677	0.302	0.181	0.318	16.5	10	17.3
71-80	1	4	1	1	1	2008	11	25.89	7.1	0	0.287	3.45	0.303	0.328	0.116	0.357	18.2	6.6	19.7
71-80	1	2	1	1	1	2010	9	27.32	8.2	1	0.327	2.63	0.594	0.444	0.184	0.424	17.9	7.6	17.7
71-80	0	3	1	1	1	2011	8	48.52	5.8	0	0.091	1.54	0.479	0.294	0.191	0.307	16.1	10.2	16.9
71-80	0	1	1	1	0	2011	8	43.59	6	0	0.293	2.14	0.802	0.356	0.176	0.379	19.9	10.7	21.1
71-80	1	4	0	1	0	2016	3	32.28	5.6	0	0.3	2.45	0.626	0.26	0.097	0.281	13.7	5.4	14.7
71-80	1	3	0	1	0	2008	11	36.51	8	0	0.061	1.08	0.662	0.275	0.06	0.303	14.2	3.4	15.6
71-80	0	3	0	1	0	2016	3	36.21	6.2	0	0.57	3.22	0.68	0.285	0.085	0.311	15.2	5.1	16.4
71-80	0	3	0	1	1	2015	4	28.07	6.5	0	0.42	2.79	0.68	0.297	0.099	0.323	16	5.3	17.5
71-80	0	4	0	0	0	2015	4	21.61	7.4	0	0.343	2.82	0.54	0.305	0.137	0.326	16.4	7.4	17.5
71-80	1	3	0	0	1	2015	4	27.24	6.8	0	0.44	2.95	0.63	0.305	0.336	0.302	16.6	18.6	16.3
71-80	0	3	0	1	1	2015	4	37.07	8.4	0	0.35	2.69	0.61	0.307	0.1	0.333	16	5.5	17.3
71-80	1	2	0	1	1	2017	2	30.15	6.3	1	0.091	1.78	0.363	0.314	0.145	0.336	16.6	7.6	17.7
71-80	0	4	0	1	0	2009	10	25.58	8.1	0	0.495	3.34	0.557	0.324	0.063	0.358	17.2	4.1	18.9
71-80	0	4	0	1	1	2009	10	29.01	8.2	1	0.604	3.55	0.603	0.338	0.067	0.372	18	4	19.8
71-80	0	4	0	1	1	2008	11	21.8	6.8	0	0.288	2.29	0.686	0.365	0.181	0.39	20	10.4	21.2
71-80	0	3	0	1	0	1989	30	24.84	7.3	0	0.021	0.56	0.859	0.405	0.41	0.422	16	17	16.4
71-80	0	4	0	1	1	2011	8	22.15	7	0	0.232	2.35	0.527	0.443	0.302	0.43	17.7	13.6	17.4
71-80	0	2	0	0	1	2006	13	23.91	7.3	0	0.376	2.5	0.754	0.457	0.198	0.453	18.4	8.9	18.7
71-80	0	4	1	1	1	2012	7	25.23	7.1	0	0.386	2.86	0.594	0.307	0.094	0.336	16.9	5.5	18.5
71-80	1	4	1	1	0	2012	7	24.54	6.4	0	0.36	2.82	0.568	0.341	0.092	0.372	17.6	5.5	19.1
71-80	0	3	1	1	0	2011	8	31.25	7.8	1	0.365	3.19	0.452	0.342	0.066	0.377	18.7	4	20.6
71-80	1	3	1	0	1	2012	7	28.35	6.9	0	0.43	2.92	0.636	0.359	0.131	0.389	19.8	7.4	21.4
71-80	1	3	1	1	0	2005	14	38.45	7.8	1	0.294	2.25	0.729	0.361	0.175	0.385	19.5	10.2	20.7
71-80	1	1	1	1	1	1998	21	32.24	8.1	0	0.198	1.92	0.671	0.38	0.253	0.396	21.2	14.5	22.1
71-80	0	3	1	0	0	2013	6	34.34	7	0	0.301	2.5	0.604	0.434	0.254	0.441	17.6	11.5	18.3
71-80	1	4	1	1	1	2012	7	25.9	6.2	0	0.279	2.56	0.535	0.435	0.173	0.424	17.4	7.2	17.5
71-80	0	2	0	1	1	2008	11	31.9	6.3	0	0.42	2.72	0.7	0.222	0.105	0.237	12.4	6.4	13.2
71-80	0	4	0	0	1	2012	7	20.2	6.7	0	0.657	4.01	0.513	0.283	0.039	0.314	15.3	2.2	16.9
71-80	1	5	0	1	1	2015	4	44.41	6.1	0	0.255	2.74	0.427	0.291	0.109	0.314	15.8	6.5	17
71-80	1	2	0	0	0	1995	24	29.24	11.9	1	0.199	2.14	0.543	0.293	0.156	0.31	15.4	8.5	16.2
71-80	0	5	0	1	0	2005	14	22.77	6.6	0	0.095	1.36	0.651	0.294	0.075	0.322	15.9	4.5	17.4
71-80	0	4	0	1	1	2017	2	26.67	7.5	0	0.278	2.78	0.453	0.296	0.131	0.316	15.9	7.6	17
71-80	0	4	0	1	1	2017	2	25.43	6.4	0	0.442	3.57	0.437	0.298	0.081	0.326	16.5	5.1	18
71-80	0	4	0	1	1	2017	2	24.8	6.5	0	0.266	2.31	0.626	0.317	0.157	0.337	17.8	8.9	18.9
71-80	1	4	0	1	1	2007	12	24.53	5.8	0	0.286	2.92	0.423	0.327	0.13	0.351	16.9	7.3	18.1
71-80	0	4	0	1	1	2017	2	25.25	11.4	0	0.366	2.6	0.68	0.33	0.135	0.354	18.3	7.9	19.6
71-80	1	4	0	1	0	2008	11	24.2	6.7	0	0.257	2.41	0.557	0.35	0.163	0.374	19.1	9.6	20.3
71-80	0	3	0	1	0	2009	10	27.15	7	0	0.462	3.04	0.627	0.356	0.116	0.388	18.9	6.5	20.6
71-80	0	3	0	1	0	2010	9	26.31	6.2	0	0.083	1.48	0.477	0.378	0.196	0.401	21.5	11.7	22.8
71-80	1	3	1	1	1	2002	17	34.95	7	0	0.059	1.17	0.545	0.268	0.124	0.287	14.2	7.3	15.1
71-80	1	3	1	1	0	2012	7	25.78	6	0	0.362	2.6	0.67	0.338	0.111	0.368	19.2	6.9	20.9
71-80	1	1	1	1	1	2013	6	30.43	9.3	0	0.257	2.5	0.518	0.338	0.138	0.364	19.1	8.3	20.4
71-80	0	4	1	1	1	2014	5	32.73	6.8	0	0.371	2.64	0.671	0.345	0.149	0.37	19.2	8.9	20.5
71-80	1	3	1	1	0	2016	3	22.66	6	0	0.105	1.58	0.528	0.258	0.072	0.282	14	3.7	15.3
71-80	1	5	1	1	0	1999	20	26.52	7.5	0	0.372	3.18	0.461	0.287	0.063	0.316	15.3	4.1	16.7
71-80	1	1	1	1	0	2014	5	19.41	6.4	0	0.244	2.3	0.582	0.338	0.191	0.356	18.1	10.1	19.2
71-80	0	2	1	1	0	2016	3	30.4	6.4	0	0.101	1.4	0.645	0.351	0.28	0.36	19	15	19.5
71-80	1	2	1	1	0	1999	20	26.92	6.3	0	0.126	1.67	0.563	0.379	0.286	0.392	21.2	16.4	21.8
71-80	1	5	0	1	1	1997	22	27.53	7.4	0	0.337	2.92	0.495	0.274	0.096	0.297	15.4	5.9	16.7
71-80	1	1	0	1	1	2005	14	35.68	8.4	1	0.218	2.1	0.622	0.296	0.13	0.317	16.2	7.5	17.3
71-80	0	4	0	1	1	2017	2	21.79	6.7	0	0.681	3.92	0.557	0.32	0.047	0.355	17.6	2.8	19.5
71-80	0	4	0	0	1	2016	3	25.27	6	0	0.64	3.23	0.772	0.337	0.093	0.368	18.9	5.3	20.6
71-80	0	3	0	1	1	1995	24	30.1	6.1	0	0.36	2.68	0.628	0.34	0.128	0.367	18.9	7.3	20.4
71-80	0	4	0	1	1	2007	12	22.96	6.9	1	0.558	3.61	0.537	0.358	0.081	0.395	19.7	5	21.7
71-80	1	4	0	1	0	2007	12	20.66	6.5	0	0.178	1.97	0.574	0.407	0.179	0.439	16.7	7.9	18.3
71-80	0	3	0	1	1	2001	18	37.31	8.1	0	0.306	2.31	0.723	0.44	0.179	0.425	17.9	8.7	17.9
71-80	0	1	1	1	1	1998	21	50.14	6.6	0	0.24	2.76	0.4	0.09	0.031	0.098	4.6	1.7	5
71-80	1	4	1	1	1	2003	16	33.05	8.6	1	0.29	2.56	0.55	0.168	0.009	0.189	8.9	0.7	10
71-80	1	5	1	0	0	2019	0	32.74	6.4	0	0.25	2.08	0.72	0.292	0.143	0.311	15.4	7.8	16.4
71-80	1	3	1	1	0	2003	16	26.1	7.8	0	0.084	1.46	0.497	0.31	0.135	0.332	15.8	7.5	16.9
71-80	0	3	1	1	0	2010	9	35.68	7.9	0	0.285	2.67	0.504	0.34	0.176	0.361	19.8	10.3	21
71-80	1	4	1	1	1	2004	15	25.24	7.5	1	0.317	2.82	0.501	0.345	0.132	0.372	18.1	7.3	19.5
71-80	0	4	1	1	0	2018	1	26.66	6.3	0	0.569	3.66	0.533	0.352	0.101	0.383	18.3	5.3	20
71-80	1	2	1	1	1	2007	12	27.86	7.5	1	0.239	2.51	0.475	0.305	0.141	0.326	15.7	7.8	16.7
71-80	1	2	1	1	1	2012	7	33.86	6.5	1	0.371	2.97	0.529	0.327	0.148	0.35	19.2	8.9	20.5
71-80	0	4	0	1	1	2009	10	28.89	6.2	0	0.29	2.41	0.63	0.173	0.075	0.186	8.8	3.5	9.5
71-80	0	4	0	1	1	2013	6	19.99	6.5	0	0.116	1.79	0.454	0.259	0.066	0.284	14.7	3.9	16.1
71-80	1	3	0	0	1	2003	16	29.15	7.1	0	0.085	1.49	0.479	0.261	0.118	0.279	13.4	6.8	14.3
71-80	0	4	0	1	1	1998	21	18.8	6.3	0	0.316	2.7	0.542	0.292	0.078	0.319	15.4	4.3	16.8
71-80	1	5	0	1	1	2012	7	22.71	6.1	0	0.246	2.61	0.455	0.324	0.134	0.349	17.8	7.4	19.1
71-80	0	3	0	1	1	2016	3	38.57	6.8	0	0.439	3.37	0.485	0.326	0.108	0.354	18.3	6.4	19.8
71-80	0	1	0	1	0	2010	9	20.87	5.3	0	0.273	2.14	0.746	0.335	0.178	0.355	18.1	9.8	19.1
71-80	0	3	0	1	1	2003	16	37.61	8.2	0	0.421	2.91	0.626	0.336	0.099	0.368	18.9	5.7	20.6
71-80	1	3	0	0	1	2010	9	23.68	11	1	0.351	2.81	0.558	0.338	0.145	0.362	18.3	8	19.6
71-80	1	1	0	1	1	2007	12	26.16	8.4	1	0.211	1.84	0.784	0.348	0.168	0.371	18.7	10	19.9
71-80	0	3	0	1	1	2017	2	30.42	6.5	0	0.094	1.51	0.516	0.366	0.298	0.375	20.6	16.1	21.2
71-80	0	3	1	1	1	1992	27	29.96	7.8	0	0.291	2.87	0.443	0.244	0.06	0.268	13	3.5	14.3
71-80	1	3	1	1	0	2000	19	24.69	8.4	0	0.108	1.66	0.494	0.272	0.154	0.287	14.7	8.4	15.5
71-80	1	1	1	1	1	1988	31	27.12	8.3	1	0.584	4.96	0.299	0.393	0.128	0.369	16	6.3	15.4
71-80	1	1	1	1	1	2013	6	27.21	5.9	0	0.205	1.99	0.654	0.34	0.188	0.359	19	10.9	20
71-80	1	4	1	0	1	2015	4	28.43	5.9	0	0.138	1.76	0.562	0.371	0.243	0.387	19.3	12.8	20.1
71-80	0	4	0	1	0	2017	2	38.58	7	0	0.254	3.05	0.343	0.313	0.076	0.343	17.1	4.8	18.7
71-80	1	5	0	1	1	2019	0	23.95	13.7	1	0.318	2.86	0.488	0.32	0.095	0.348	17.7	5.9	19.2
71-80	0	3	0	1	0	2011	8	41.92	6.9	0	0.296	2.47	0.611	0.338	0.153	0.361	18.7	8.7	20
71-80	1	4	0	1	0	2014	5	32.66	6.3	0	0.315	2.49	0.64	0.341	0.149	0.365	19.1	8.5	20.4
71-80	0	1	0	1	0	2018	1	34.39	6	0	0.474	3.28	0.553	0.357	0.108	0.39	18.8	6.2	20.4
71-80	1	2	0	1	1	2009	10	27.63	8.6	0	0.241	2.23	0.611	0.367	0.215	0.386	20.7	12.3	21.8
71-80	0	4	0	1	1	2006	13	28.66	7	0	0.617	4.19	0.441	0.382	0.057	0.315	15.5	2.7	13.2
71-80	1	3	1	1	1	2010	9	25.16	6.6	1	0.708	4.85	0.379	0.29	0.034	0.324	16.1	1.9	18
71-80	1	4	1	0	0	2008	11	23.12	8.5	0	0.055	1.13	0.542	0.327	0.149	0.351	18	8.9	19.3
71-80	1	3	1	1	0	2014	5	33.95	6.7	0	0.232	2.03	0.706	0.336	0.21	0.352	18.5	12.1	19.3
71-80	1	4	1	1	1	2010	9	25.64	6.9	0	0.282	2.53	0.551	0.344	0.17	0.366	19.3	10	20.5
71-80	0	5	0	0	0	2018	1	23.36	10.1	0	0.063	1.29	0.476	0.261	0.079	0.285	14.6	4.9	15.8
71-80	0	4	0	1	1	2008	11	23.96	6.3	0	0.12	2.37	0.268	0.276	0.054	0.305	15.1	3.3	16.6
71-80	0	5	0	1	0	2013	6	28.53	7.5	0	0.143	2.17	0.379	0.298	0.101	0.323	16.6	6.1	17.9
71-80	0	3	0	0	1	2018	1	33.87	6.1	0	0.077	1.45	0.461	0.304	0.124	0.327	15.9	6.9	17.1
71-80	0	3	0	1	0	2017	2	25.14	10.6	0	0.166	2.17	0.441	0.311	0.181	0.327	16.8	9.7	17.7
71-80	0	1	0	0	0	2007	12	29.8	8.6	0	0.215	1.98	0.689	0.32	0.14	0.344	17.4	7.9	18.7
71-80	0	4	0	1	0	1997	22	32.08	7.1	0	0.33	2.69	0.57	0.336	0.278	0.343	18	15.6	18.3
71-80	0	3	0	1	1	2013	6	33.03	9.3	1	0.399	3.17	0.498	0.336	0.124	0.363	19	7.1	20.5
71-80	1	4	0	0	1	1997	22	29.28	6.7	1	0.287	2.4	0.628	0.342	0.137	0.368	17.9	7.1	19.2
71-80	1	3	1	1	1	2007	12	26.66	6.8	0	0.61	4.04	0.47	0.173	0.04	0.19	8.9	2.5	9.8
71-80	1	4	1	1	1	2010	9	29.23	6.6	0	0.193	2.45	0.405	0.296	0.114	0.32	16.1	6.4	17.4
71-80	1	1	1	1	0	2004	15	22.68	5.8	0	0.077	1.49	0.434	0.31	0.215	0.322	16.1	10.8	16.8
71-80	1	3	1	0	0	2016	3	27.29	7.7	0	0.461	3.85	0.391	0.391	0.114	0.352	16.1	5.5	15.1
71-80	0	3	0	1	0	1997	22	22.03	7.2	0	0.382	2.69	0.663	0.337	0.109	0.366	18.6	6.3	20.2
71-80	0	3	0	1	1	1995	24	32.09	8.5	0	0.558	3	0.782	0.342	0.111	0.371	19.1	6.4	20.7
71-80	0	4	0	1	1	2017	2	32.63	6.4	0	0.173	1.76	0.699	0.352	0.22	0.37	18.8	11.7	19.8
71-80	1	3	0	1	1	2017	2	26.93	5.7	0	0.261	2.21	0.672	0.356	0.188	0.377	18.7	10.2	19.8
71-80	1	4	0	1	1	2017	2	25.94	7.3	0	0.238	2.11	0.67	0.376	0.176	0.402	20.4	10.3	21.7
71-80	1	4	1	1	1	2007	12	10.43	7.6	0	0.328	3.04	0.447	0.323	0.069	0.355	17.5	4.3	19.1
71-80	1	4	1	0	1	2013	6	29.08	5.9	0	0.242	2.26	0.598	0.327	0.135	0.351	16.9	7.5	18.1
71-80	1	3	1	1	1	2018	1	24	5.7	0	0.51	3.46	0.54	0.313	0.055	0.346	17.1	3.5	18.8
71-80	0	4	0	1	1	2014	5	25.83	7.4	0	0.111	2.01	0.347	0.276	0.052	0.305	14.8	3.3	16.3
71-80	0	3	0	1	0	2005	14	28.76	6.6	0	0.391	2.64	0.707	0.326	0.095	0.356	17.9	5.5	19.5
71-80	1	2	0	1	0	1998	21	27.85	7.6	0	0.38	3.86	0.321	0.334	0.11	0.363	17.5	6	18.9
71-80	1	4	0	1	1	2008	11	23.04	6.5	0	0.244	2.1	0.695	0.371	0.218	0.391	20.3	11.6	21.3
71-80	0	3	0	1	1	2000	19	32.61	6.4	0	0.353	2.72	0.6	0.426	0.171	0.439	17.5	7.7	18.5
71-80	1	3	1	0	0	2012	7	25.24	5.4	0	0.189	2.14	0.517	0.367	0.233	0.384	20.3	13.1	21.2
71-80	1	3	1	1	1	2012	7	31.2	5.8	0	0.191	1.85	0.704	0.37	0.205	0.39	20.7	11.7	21.8
71-80	0	5	0	1	1	1993	26	23.87	9.2	0	0.325	2.92	0.478	0.32	0.137	0.344	17.5	8	18.7
71-80	1	4	0	1	0	2012	7	26.24	5.6	0	0.454	3.33	0.513	0.329	0.085	0.36	17.5	4.8	19.1
71-80	0	3	0	1	0	2010	9	26.16	7.2	1	0.329	2.7	0.565	0.341	0.122	0.369	18.7	7.1	20.1
71-80	0	5	1	1	1	2012	7	28.51	6.2	0	0.124	1.75	0.511	0.32	0.141	0.342	17.2	8.7	18.2
81-90	1	5	0	1	1	1997	22	24.44	7.5	1	0.376	2.95	0.545	0.319	0.125	0.343	16.6	6.8	17.8
81-90	0	4	0	1	0	2003	16	22.49	7.5	1	0.06	1.11	0.606	0.276	0.171	0.289	15	9.5	15.7
81-90	0	1	1	1	1	2010	9	33.32	9.5	0	0.39	2.83	0.61	0.155	0.038	0.171	8.3	2.5	9.1
81-90	0	3	1	0	1	2016	3	27.68	6.8	0	0.086	1.4	0.554	0.312	0.148	0.332	16.8	8	17.9
81-90	0	4	1	1	1	2012	7	23.37	7	0	0.549	4.11	0.408	0.327	0.15	0.351	17.4	7.8	18.7
81-90	0	4	1	0	1	2015	4	15.28	6.7	0	0.383	2.52	0.756	0.45	0.184	0.444	18.3	8.5	18.2
81-90	1	4	0	0	0	2017	2	28.94	6.4	0	0.286	2.38	0.638	0.266	0.072	0.291	14	4.3	15.3
81-90	0	4	0	1	0	2013	6	30.94	6.9	0	0.054	1.03	0.636	0.32	0.075	0.353	17	4.3	18.8
81-90	0	3	0	1	1	2014	5	29.36	5.5	0	0.213	2.71	0.364	0.338	0.174	0.36	17.8	9.5	18.8
81-90	0	3	1	1	0	2009	10	28.72	6.5	0	0.477	2.8	0.764	0.358	0.14	0.387	19.5	8	21
81-90	0	2	0	1	0	2002	17	27.88	6.5	0	0.455	3.09	0.599	0.149	0.01	0.167	7.9	0.6	8.8
81-90	0	3	0	1	0	2018	1	35.4	8.9	0	0.267	2.51	0.534	0.318	0.134	0.341	17.3	7.7	18.6
81-90	0	4	0	1	1	1978	41	28.69	8.2	0	0.474	2.94	0.691	0.352	0.108	0.384	19	6.3	20.6
81-90	0	3	0	1	1	2009	10	33.19	8.2	0	0.299	2.62	0.546	0.382	0.196	0.406	20.5	10.4	21.8
81-90	1	1	1	1	1	2013	6	23.07	7	1	0.092	1.31	0.671	0.305	0.209	0.317	16.4	11.7	17
81-90	1	3	0	1	1	1984	35	27.73	6.1	0	0.112	1.42	0.693	0.377	0.234	0.395	20.3	12.8	21.2
81-90	0	3	0	1	1	2010	9	32.9	7.2	0	0.223	3.09	0.293	0.308	0.121	0.332	16.5	6.9	17.7
81-90	0	2	0	1	1	2016	3	30.76	6.2	0	0.347	2.51	0.691	0.38	0.169	0.407	19	8.8	20.3

## Sheet: Definitions
Sex			Race				Hypertension	Hyperlipidemia
M=1, F=0			Non-Hispanic White = 1				Present=1	Yes=1
			Non-Hispanic Black = 2				Absent=0	No=0
			Hispanic or Latino = 3
			Asian = 4
			Other = 5
